# Supplementary material for: Crystal structure of bis­{2-[(E)-(4-meth­oxy­lbenz­yl)imino­meth­yl]phenolato-κ2 N,O 1}nickel(II)
Source: Acta Crystallogr Sect E Struct Rep Online. 2014 Jul 23;70(Pt 8):104–6. doi: 10.1107/S160053681401650X (PMC4158500; doi:10.1107/S160053681401650X)
Supplement: Supplementary file 1 [file e-70-00104-sup1.cif]

##############################################################################
#                                                                            #
# This CIF contains the data in a paper accepted for publication in          #
# Acta Crystallographica Section E. It conforms to the requirements of       #
# Notes for Authors for Acta Crystallographica Section E, and has been       #
# peer reviewed under the auspices of the IUCr Commission on Journals.       #
#                                                                            #
# Full details of the Crystallographic Information File format               #
# are given in the paper "The Crystallographic Information File (CIF):       #
# a New Standard Archive File for Crystallography" by S. R. Hall, F. H.      #
# Allen and I. D. Brown [Acta Cryst. (1991), A47, 655-685].                  #
#                                                                            #
# The current version of the core CIF dictionary is obtainable from          #
# ftp://ftp.iucr.org/pub/cif_core.dic.                                       #
#                                                                            #
# Software is freely available for graphical display of the structure(s)     #
# in this CIF. For information consult the CIF software page                 #
# http://www.iucr.org/resources/cif/software.                                #
#                                                                            #
# This file may be used for bona fide research purposes within the           #
# scientific community so long as proper attribution is given to the journal # 
# article from which it was obtained.                                        #
#                                                                            #
##############################################################################
data_global
_audit_creation_method     'form.cif (version 2.0)'
_journal_data_validation_number     ?
_journal_date_recd_electronic     2014-06-26
_journal_date_accepted     2014-07-16
_journal_name_full     'Acta Crystallographica, Section E'
_journal_year     2014
_journal_volume     70
_journal_issue      8
_journal_page_first     104
_journal_page_last     106
_journal_paper_category     GM
_journal_paper_doi     10.1107/S160053681401650X
_journal_coeditor_code     SJ5419
_publ_contact_author_name     'Prof. Hoong-Kun Fun'
_publ_contact_author_address
;
X-ray Crystallography Unit
School of Physics
Universiti Sains Malaysia
11800 USM, Penang
Malaysia
;
_publ_contact_author_email     hkfun@usm.my
_publ_contact_author_fax     '604 6579150'
_publ_contact_author_phone     '604 6533652'
_publ_section_title
;\
Crystal structure of
bis{2-[(<i>E</i>)-(4-methoxylbenzyl)iminomethyl]phenolato-\k^2^<i>N</i>,\
<i>O</i>^1^}nickel(II)
;
_publ_section_title_footnote     .
loop_
    _publ_author_name
    _publ_author_footnote
    _publ_author_address
    'Hadariah Bahron' ?
;  Faculty of Applied Sciences
   Universiti Teknologi MARA
   40450 Shah Alam, Selangor
   Malaysia
   DDH CoRe
   Universiti Teknologi MARA
   40450 Shah Alam, Selangor
   Malaysia
;
    'Amalina Mohd Tajuddin' ?
;  Faculty of Applied Sciences
   Universiti Teknologi MARA
   40450 Shah Alam, Selangor
   Malaysia
;
    'Wan Nazihah Wan Ibrahim' ?
;  Faculty of Applied Sciences
   Universiti Teknologi MARA
   40450 Shah Alam, Selangor
   Malaysia
   DDH CoRe
   Universiti Teknologi MARA
   40450 Shah Alam, Selangor
   Malaysia
;
    'Hoong-Kun Fun'
;
Thomson Reuters ResearcherID: A-3561-2009.
;
;     X-ray Crystallography Unit
      School of Physics
      Universiti Sains Malaysia
      11800 USM, Penang
      Malaysia
      Department of Pharmaceutical Chemistry
      College of Pharmacy
      King Saud University
      PO Box 2457
      Riyadh 11451
      Saudi Arabia
;
    'Suchada Chantrapromma'
;
Thomson Reuters ResearcherID: A-5085-2009.
;
;     Department of Chemistry
      Faculty of Science
      Prince of Songkla University
      Hat-Yai, Songkhla 90112
      Thailand
;
data_I
_database_code_depnum_ccdc_archive 'CCDC 1014286'
_audit_creation_method     SHELXL-97
_chemical_name_systematic
;\
Bis{2-[(<i>E</i>)-(4-methoxylbenzyl)iminomethyl]phenolato-\
\k^2^<i>N</i>,<i>O</i>^1^}nickel(II)
;
_chemical_name_common
;
;
_chemical_formula_moiety     'C30 H28 N2 Ni O4'
_chemical_formula_sum     'C30 H28 N2 Ni O4'
_chemical_formula_iupac     '[Ni (C15 H14 N1 O2)2]'
_chemical_formula_weight     539.23
_chemical_melting_point     ?
_chemical_melting_point_gt     469
_chemical_melting_point_lt     472
_symmetry_cell_setting     monoclinic
_symmetry_space_group_name_H-M     'P 21/c'
_symmetry_space_group_name_Hall     '-P 2ybc'
loop_
    _symmetry_equiv_pos_as_xyz
    'x, y, z'
    '-x, y+1/2, -z+1/2'
    '-x, -y, -z'
    'x, -y-1/2, z-1/2'
_cell_length_a     12.1847(2)
_cell_length_b     5.67380(10)
_cell_length_c     17.7620(3)
_cell_angle_alpha     90.00
_cell_angle_beta     95.6820(10)
_cell_angle_gamma     90.00
_cell_volume     1221.92(4)
_cell_formula_units_Z     2
_cell_measurement_reflns_used     3542
_cell_measurement_theta_min     1.68
_cell_measurement_theta_max     30.00
_cell_measurement_temperature     100(2)
_exptl_crystal_description     needle
_exptl_crystal_colour     green
_exptl_crystal_size_max     0.52
_exptl_crystal_size_mid     0.30
_exptl_crystal_size_min     0.16
_exptl_crystal_density_diffrn     1.466
_exptl_crystal_density_meas     ?
_exptl_crystal_density_method     'not measured'
_exptl_crystal_F_000     564
_exptl_absorpt_coefficient_mu     0.835
_exptl_absorpt_correction_type     multi-scan
_exptl_absorpt_process_details     '(SADABS; Bruker, 2009)'
_exptl_absorpt_correction_T_min     0.6702
_exptl_absorpt_correction_T_max     0.8759
_exptl_special_details
;
The crystal was placed in the cold stream of an Oxford Cryosystems Cobra
open-flow nitrogen cryostat (Cosier & Glazer, 1986) operating at 100.0(1) K.
;
_diffrn_ambient_temperature     100
_diffrn_radiation_type     'MoK\a'
_diffrn_radiation_wavelength     0.71073
_diffrn_radiation_source     'sealed tube'
_diffrn_radiation_monochromator     'graphite'
_diffrn_measurement_device_type     'Bruker APEXII CCD area-detector'
_diffrn_measurement_method     '\f and \w scans'
_diffrn_detector_area_resol_mean     ?
_diffrn_reflns_number     14541
_diffrn_reflns_av_R_equivalents     0.0186
_diffrn_reflns_av_sigmaI/netI     0.0197
_diffrn_reflns_theta_min     1.68
_diffrn_reflns_theta_max     30.00
_diffrn_reflns_theta_full     30.00
_diffrn_measured_fraction_theta_max     0.997
_diffrn_measured_fraction_theta_full     0.997
_diffrn_reflns_limit_h_min     -17
_diffrn_reflns_limit_h_max     17
_diffrn_reflns_limit_k_min     -7
_diffrn_reflns_limit_k_max     7
_diffrn_reflns_limit_l_min     -24
_diffrn_reflns_limit_l_max     24
_diffrn_standards_number     0
_diffrn_standards_interval_count     ?
_diffrn_standards_interval_time     ?
_diffrn_standards_decay_%     ?
_refine_special_details
;
Refinement of <i>F</i>^2^ against ALL reflections. The weighted <i>R</i>-factor
<i>wR</i> and goodness of fit <i>S</i> are based on <i>F</i>^2^, conventional
<i>R</i>-factors <i>R</i> are based on <i>F</i>, with <i>F</i> set to zero for
negative <i>F</i>^2^. The threshold expression of <i>F</i>^2^ >
\s(<i>F</i>^2^) is used only for calculating <i>R</i>-factors(gt) <i>etc</i>.
and is not relevant to the choice of reflections for refinement.
<i>R</i>-factors based on <i>F</i>^2^ are statistically about twice as large
as those based on <i>F</i>, and <i>R</i>- factors based on ALL data will be
even larger.
;
_reflns_number_total     3542
_reflns_number_gt     3092
_reflns_threshold_expression     I>2\s(I)
_refine_ls_structure_factor_coef     Fsqd
_refine_ls_matrix_type     full
_refine_ls_R_factor_all     0.0331
_refine_ls_R_factor_gt     0.0277
_refine_ls_wR_factor_gt     0.0707
_refine_ls_wR_factor_ref     0.0744
_refine_ls_goodness_of_fit_ref     1.054
_refine_ls_restrained_S_all     1.054
_refine_ls_number_reflns     3542
_refine_ls_number_parameters     170
_refine_ls_number_restraints     0
_refine_ls_hydrogen_treatment     constr
_refine_ls_weighting_scheme     calc
_refine_ls_weighting_details
         'calc w=1/[\s^2^(Fo^2^)+(0.0313P)^2^+0.7976P] where P=(Fo^2^+2Fc^2^)/3'
_atom_sites_solution_hydrogens     geom
_atom_sites_solution_primary     direct
_atom_sites_solution_secondary     difmap
_refine_ls_shift/su_max     0.000
_refine_ls_shift/su_mean     0.000
_refine_diff_density_max     0.415
_refine_diff_density_min     -0.324
_refine_ls_extinction_method     none
_refine_ls_extinction_coef     ?
loop_
    _atom_type_symbol
    _atom_type_description
    _atom_type_scat_dispersion_real
    _atom_type_scat_dispersion_imag
    _atom_type_scat_source
    'C' 'C' 0.0033 0.0016
                         'International Tables Vol C Tables 4.2.6.8 and 6.1.1.4'
    'H' 'H' 0.0000 0.0000
                         'International Tables Vol C Tables 4.2.6.8 and 6.1.1.4'
    'N' 'N' 0.0061 0.0033
                         'International Tables Vol C Tables 4.2.6.8 and 6.1.1.4'
    'O' 'O' 0.0106 0.0060
                         'International Tables Vol C Tables 4.2.6.8 and 6.1.1.4'
    'Ni' 'Ni' 0.3393 1.1124
                         'International Tables Vol C Tables 4.2.6.8 and 6.1.1.4'
_computing_data_collection     'APEX2 (Bruker, 2009)'
_computing_cell_refinement     'APEX2 (Bruker, 2009)'
_computing_data_reduction     'SAINT (Bruker, 2009)'
_computing_structure_solution     'SHELXTL (Sheldrick, 2008)'
_computing_structure_refinement     'SHELXTL (Sheldrick, 2008)'
_computing_molecular_graphics     'SHELXTL (Sheldrick, 2008)'
_computing_publication_material
;
SHELXTL (Sheldrick, 2008), PLATON (Spek, 2009), Mercury
(Macrae <i>et al.</i>, 2006) and publCIF (Westrip, 2010)
;
loop_
    _atom_site_type_symbol
    _atom_site_label
    _atom_site_fract_x
    _atom_site_fract_y
    _atom_site_fract_z
    _atom_site_U_iso_or_equiv
    _atom_site_adp_type
    _atom_site_calc_flag
    _atom_site_refinement_flags
    _atom_site_occupancy
    _atom_site_symmetry_multiplicity
    _atom_site_disorder_assembly
    _atom_site_disorder_group
    Ni Ni1 0.5000 0.0000 0.5000 0.01253(7) Uani d S 1 2 . .
    O O1 0.58126(8) -0.03642(16) 0.41876(5) 0.01676(19) Uani d . 1 1 . .
    O O2 -0.03916(8) -0.2287(2) 0.34237(6) 0.0272(2) Uani d . 1 1 . .
    N N1 0.42000(8) 0.2622(2) 0.45360(6) 0.0142(2) Uani d . 1 1 . .
    C C1 0.60209(10) 0.1191(2) 0.36758(6) 0.0141(2) Uani d . 1 1 . .
    C C2 0.68624(10) 0.0696(3) 0.31981(7) 0.0164(2) Uani d . 1 1 . .
    H H2A 0.7260 -0.0744 0.3255 0.020 Uiso calc R 1 1 . .
    C C3 0.71053(10) 0.2297(3) 0.26525(7) 0.0176(2) Uani d . 1 1 . .
    H H3A 0.7676 0.1945 0.2343 0.021 Uiso calc R 1 1 . .
    C C4 0.65287(11) 0.4428(3) 0.25451(7) 0.0182(3) Uani d . 1 1 . .
    H H4A 0.6698 0.5501 0.2163 0.022 Uiso calc R 1 1 . .
    C C5 0.57101(10) 0.4940(2) 0.30048(7) 0.0157(2) Uani d . 1 1 . .
    H H5A 0.5315 0.6380 0.2938 0.019 Uiso calc R 1 1 . .
    C C6 0.54531(10) 0.3354(2) 0.35715(6) 0.0138(2) Uani d . 1 1 . .
    C C7 0.45329(10) 0.3875(2) 0.39913(7) 0.0146(2) Uani d . 1 1 . .
    H H7A 0.4130 0.5271 0.3857 0.018 Uiso calc R 1 1 . .
    C C8 0.31199(10) 0.3363(2) 0.47834(7) 0.0163(2) Uani d . 1 1 . .
    H H8A 0.2966 0.5015 0.4629 0.020 Uiso calc R 1 1 . .
    H H8B 0.3151 0.3279 0.5342 0.020 Uiso calc R 1 1 . .
    C C9 0.22048(10) 0.1787(2) 0.44360(7) 0.0159(2) Uani d . 1 1 . .
    C C10 0.16960(11) 0.2254(3) 0.37107(7) 0.0209(3) Uani d . 1 1 . .
    H H10A 0.1939 0.3559 0.3436 0.025 Uiso calc R 1 1 . .
    C C11 0.08462(11) 0.0860(3) 0.33834(7) 0.0235(3) Uani d . 1 1 . .
    H H11A 0.0517 0.1204 0.2888 0.028 Uiso calc R 1 1 . .
    C C12 0.04753(10) -0.1046(3) 0.37812(7) 0.0194(3) Uani d . 1 1 . .
    C C13 0.09757(11) -0.1573(3) 0.44988(8) 0.0216(3) Uani d . 1 1 . .
    H H13A 0.0735 -0.2887 0.4770 0.026 Uiso calc R 1 1 . .
    C C14 0.18353(11) -0.0150(3) 0.48172(8) 0.0203(3) Uani d . 1 1 . .
    H H14A 0.2176 -0.0518 0.5307 0.024 Uiso calc R 1 1 . .
    C C15 -0.08444(12) -0.4144(3) 0.38380(9) 0.0274(3) Uani d . 1 1 . .
    H H15A -0.1488 -0.4812 0.3537 0.041 Uiso calc R 1 1 . .
    H H15B -0.1069 -0.3521 0.4314 0.041 Uiso calc R 1 1 . .
    H H15C -0.0287 -0.5376 0.3947 0.041 Uiso calc R 1 1 . .
loop_
    _atom_site_aniso_label
    _atom_site_aniso_U_11
    _atom_site_aniso_U_22
    _atom_site_aniso_U_33
    _atom_site_aniso_U_12
    _atom_site_aniso_U_13
    _atom_site_aniso_U_23
    Ni1 0.01363(11) 0.01119(12) 0.01281(10) 0.00205(8) 0.00150(7) 0.00034(8)
    O1 0.0207(4) 0.0148(5) 0.0153(4) 0.0041(4) 0.0044(3) 0.0021(3)
    O2 0.0239(5) 0.0353(6) 0.0210(5) -0.0062(5) -0.0041(4) -0.0053(4)
    N1 0.0138(4) 0.0131(5) 0.0157(4) 0.0010(4) 0.0010(3) -0.0012(4)
    C1 0.0146(5) 0.0148(6) 0.0126(5) -0.0009(5) -0.0009(4) -0.0015(4)
    C2 0.0158(5) 0.0168(6) 0.0165(5) 0.0003(5) 0.0013(4) -0.0021(5)
    C3 0.0159(5) 0.0198(7) 0.0174(5) -0.0029(5) 0.0025(4) -0.0026(5)
    C4 0.0187(5) 0.0181(6) 0.0179(5) -0.0039(5) 0.0016(4) 0.0015(5)
    C5 0.0156(5) 0.0133(6) 0.0176(5) -0.0021(5) -0.0007(4) 0.0011(5)
    C6 0.0144(5) 0.0134(6) 0.0133(5) -0.0008(4) -0.0009(4) -0.0009(4)
    C7 0.0149(5) 0.0123(6) 0.0160(5) 0.0010(5) -0.0012(4) -0.0009(5)
    C8 0.0159(5) 0.0149(6) 0.0183(5) 0.0039(5) 0.0029(4) -0.0004(5)
    C9 0.0140(5) 0.0171(6) 0.0167(5) 0.0049(5) 0.0026(4) -0.0008(5)
    C10 0.0201(6) 0.0250(7) 0.0178(5) 0.0023(5) 0.0027(4) 0.0036(5)
    C11 0.0221(6) 0.0340(8) 0.0141(5) 0.0021(6) 0.0000(4) 0.0007(6)
    C12 0.0163(5) 0.0243(7) 0.0174(5) 0.0023(5) 0.0006(4) -0.0057(5)
    C13 0.0212(6) 0.0214(7) 0.0216(6) -0.0012(5) -0.0007(5) 0.0019(5)
    C14 0.0187(6) 0.0227(7) 0.0185(6) 0.0009(5) -0.0030(4) 0.0029(5)
    C15 0.0219(6) 0.0282(8) 0.0317(7) -0.0039(6) 0.0007(5) -0.0100(7)
_geom_special_details
;
All e.s.d.'s (except the e.s.d. in the dihedral angle between two l.s. planes)
are estimated using the full covariance matrix. The cell e.s.d.'s are taken
into account individually in the estimation of e.s.d.'s in distances, angles
and torsion angles; correlations between e.s.d.'s in cell parameters are only
used when they are defined by crystal symmetry. An approximate (isotropic)
treatment of cell e.s.d.'s is used for estimating e.s.d.'s involving l.s.
planes.
;
loop_
    _geom_bond_atom_site_label_1
    _geom_bond_atom_site_label_2
    _geom_bond_site_symmetry_2
    _geom_bond_distance
    _geom_bond_publ_flag
    Ni1 O1 . 1.8407(9) ?
    Ni1 O1 3_656 1.8407(9) ?
    Ni1 N1 . 1.9191(11) ?
    Ni1 N1 3_656 1.9191(11) ?
    O1 C1 . 1.3095(15) ?
    O2 C12 . 1.3717(16) ?
    O2 C15 . 1.427(2) ?
    N1 C7 . 1.2977(16) ?
    N1 C8 . 1.4887(15) ?
    C1 C6 . 1.4123(18) ?
    C1 C2 . 1.4221(16) ?
    C2 C3 . 1.3813(18) ?
    C2 H2A . 0.9500 ?
    C3 C4 . 1.402(2) ?
    C3 H3A . 0.9500 ?
    C4 C5 . 1.3810(17) ?
    C4 H4A . 0.9500 ?
    C5 C6 . 1.4080(17) ?
    C5 H5A . 0.9500 ?
    C6 C7 . 1.4374(16) ?
    C7 H7A . 0.9500 ?
    C8 C9 . 1.5123(18) ?
    C8 H8A . 0.9900 ?
    C8 H8B . 0.9900 ?
    C9 C14 . 1.3892(19) ?
    C9 C10 . 1.3986(17) ?
    C10 C11 . 1.384(2) ?
    C10 H10A . 0.9500 ?
    C11 C12 . 1.392(2) ?
    C11 H11A . 0.9500 ?
    C12 C13 . 1.3898(18) ?
    C13 C14 . 1.3967(19) ?
    C13 H13A . 0.9500 ?
    C14 H14A . 0.9500 ?
    C15 H15A . 0.9800 ?
    C15 H15B . 0.9800 ?
    C15 H15C . 0.9800 ?
loop_
    _geom_angle_atom_site_label_1
    _geom_angle_atom_site_label_2
    _geom_angle_atom_site_label_3
    _geom_angle_site_symmetry_1
    _geom_angle_site_symmetry_3
    _geom_angle
    _geom_angle_publ_flag
    O1 Ni1 O1 . 3_656 180.0000(10)
                                 ?
    O1 Ni1 N1 . . 92.30(4) ?
    O1 Ni1 N1 3_656 . 87.70(4) ?
    O1 Ni1 N1 . 3_656 87.70(4) ?
    O1 Ni1 N1 3_656 3_656 92.30(4) ?
    N1 Ni1 N1 . 3_656 180.00(6) ?
    C1 O1 Ni1 . . 128.67(8) ?
    C12 O2 C15 . . 117.36(11) ?
    C7 N1 C8 . . 114.59(11) ?
    C7 N1 Ni1 . . 124.19(9) ?
    C8 N1 Ni1 . . 121.22(8) ?
    O1 C1 C6 . . 123.41(11) ?
    O1 C1 C2 . . 118.82(12) ?
    C6 C1 C2 . . 117.77(11) ?
    C3 C2 C1 . . 120.40(12) ?
    C3 C2 H2A . . 119.8 ?
    C1 C2 H2A . . 119.8 ?
    C2 C3 C4 . . 121.55(12) ?
    C2 C3 H3A . . 119.2 ?
    C4 C3 H3A . . 119.2 ?
    C5 C4 C3 . . 118.84(12) ?
    C5 C4 H4A . . 120.6 ?
    C3 C4 H4A . . 120.6 ?
    C4 C5 C6 . . 120.87(12) ?
    C4 C5 H5A . . 119.6 ?
    C6 C5 H5A . . 119.6 ?
    C5 C6 C1 . . 120.55(11) ?
    C5 C6 C7 . . 118.67(12) ?
    C1 C6 C7 . . 120.51(11) ?
    N1 C7 C6 . . 126.28(12) ?
    N1 C7 H7A . . 116.9 ?
    C6 C7 H7A . . 116.9 ?
    N1 C8 C9 . . 110.50(10) ?
    N1 C8 H8A . . 109.5 ?
    C9 C8 H8A . . 109.5 ?
    N1 C8 H8B . . 109.5 ?
    C9 C8 H8B . . 109.5 ?
    H8A C8 H8B . . 108.1 ?
    C14 C9 C10 . . 117.60(12) ?
    C14 C9 C8 . . 122.03(11) ?
    C10 C9 C8 . . 120.37(12) ?
    C11 C10 C9 . . 121.56(13) ?
    C11 C10 H10A . . 119.2 ?
    C9 C10 H10A . . 119.2 ?
    C10 C11 C12 . . 119.86(12) ?
    C10 C11 H11A . . 120.1 ?
    C12 C11 H11A . . 120.1 ?
    O2 C12 C13 . . 124.20(13) ?
    O2 C12 C11 . . 115.95(12) ?
    C13 C12 C11 . . 119.84(13) ?
    C12 C13 C14 . . 119.37(13) ?
    C12 C13 H13A . . 120.3 ?
    C14 C13 H13A . . 120.3 ?
    C9 C14 C13 . . 121.74(12) ?
    C9 C14 H14A . . 119.1 ?
    C13 C14 H14A . . 119.1 ?
    O2 C15 H15A . . 109.5 ?
    O2 C15 H15B . . 109.5 ?
    H15A C15 H15B . . 109.5 ?
    O2 C15 H15C . . 109.5 ?
    H15A C15 H15C . . 109.5 ?
    H15B C15 H15C . . 109.5 ?
loop_
    _geom_torsion_atom_site_label_1
    _geom_torsion_atom_site_label_2
    _geom_torsion_atom_site_label_3
    _geom_torsion_atom_site_label_4
    _geom_torsion_site_symmetry_1
    _geom_torsion_site_symmetry_2
    _geom_torsion_site_symmetry_3
    _geom_torsion_site_symmetry_4
    _geom_torsion
    _geom_torsion_publ_flag
    N1 Ni1 O1 C1 . . . . 22.59(11) ?
    N1 Ni1 O1 C1 3_656 . . . -157.41(11) ?
    O1 Ni1 N1 C7 . . . . -19.81(11) ?
    O1 Ni1 N1 C8 . . . . 159.85(9) ?
    O1 Ni1 N1 C8 3_656 . . . -20.15(9) ?
    Ni1 O1 C1 C6 . . . . -13.67(17) ?
    Ni1 O1 C1 C2 . . . . 166.19(9) ?
    O1 C1 C2 C3 . . . . -179.94(11) ?
    C6 C1 C2 C3 . . . . -0.06(18) ?
    C1 C2 C3 C4 . . . . -0.79(19) ?
    C2 C3 C4 C5 . . . . 0.89(19) ?
    C3 C4 C5 C6 . . . . -0.13(19) ?
    C4 C5 C6 C1 . . . . -0.71(18) ?
    C4 C5 C6 C7 . . . . -174.76(11) ?
    O1 C1 C6 C5 . . . . -179.33(11) ?
    C2 C1 C6 C5 . . . . 0.80(17) ?
    O1 C1 C6 C7 . . . . -5.40(18) ?
    C2 C1 C6 C7 . . . . 174.74(11) ?
    C8 N1 C7 C6 . . . . -170.38(11) ?
    Ni1 N1 C7 C6 . . . . 9.30(18) ?
    C5 C6 C7 N1 . . . . -178.90(12) ?
    C1 C6 C7 N1 . . . . 7.05(19) ?
    C7 N1 C8 C9 . . . . 99.88(13) ?
    Ni1 N1 C8 C9 . . . . -79.80(11) ?
    N1 C8 C9 C14 . . . . 95.30(14) ?
    N1 C8 C9 C10 . . . . -84.93(14) ?
    C14 C9 C10 C11 . . . . 0.7(2) ?
    C8 C9 C10 C11 . . . . -179.09(12) ?
    C9 C10 C11 C12 . . . . 0.5(2) ?
    C15 O2 C12 C13 . . . . 3.9(2) ?
    C15 O2 C12 C11 . . . . -175.51(13) ?
    C10 C11 C12 O2 . . . . 178.05(12) ?
    C10 C11 C12 C13 . . . . -1.4(2) ?
    O2 C12 C13 C14 . . . . -178.31(13) ?
    C11 C12 C13 C14 . . . . 1.1(2) ?
    C10 C9 C14 C13 . . . . -1.0(2) ?
    C8 C9 C14 C13 . . . . 178.78(12) ?
    C12 C13 C14 C9 . . . . 0.1(2) ?
loop_
    _geom_hbond_atom_site_label_D
    _geom_hbond_atom_site_label_H
    _geom_hbond_atom_site_label_A
    _geom_hbond_site_symmetry_A
    _geom_hbond_distance_DH
    _geom_hbond_distance_HA
    _geom_hbond_distance_DA
    _geom_hbond_angle_DHA
    _geom_hbond_publ_flag
    C11 H11A O2 2_555 0.95 2.47 3.3709(17) 158 y
    C14 H14A O1 3_656 0.95 2.57 3.2281(17) 126 y
    C5 H5A Cg1 2_655 0.95 2.68 3.3918(13) 132 y
_iucr_refine_instructions_details
;
TITL salmeonim in P2(1)/c (100K)
CELL 0.71073  12.1847   5.6738  17.7620  90.000  95.682  90.000
ZERR    4.00   0.0002   0.0001   0.0003   0.000   0.001   0.000
LATT  1
SYMM -X, 0.5+Y, 0.5-Z
SFAC C H N O NI
UNIT 60 56 4 8 2
TEMP -173.000
SIZE 0.163 0.296 0.521
L.S. 20
BOND $H
FMAP 2 2 60
PLAN 20
OMIT -4 60
OMIT 15 0 0
OMIT 3 6 14
ACTA
CONF
WGHT    0.031300    0.797600
FVAR       0.61303
NI1   5    0.500000    0.000000    0.500000    10.50000    0.01363    0.01119 =
         0.01281    0.00034    0.00150    0.00205
O1    4    0.581262   -0.036419    0.418760    11.00000    0.02065    0.01483 =
         0.01533    0.00210    0.00442    0.00411
O2    4   -0.039157   -0.228693    0.342374    11.00000    0.02393    0.03530 =
         0.02096   -0.00534   -0.00406   -0.00623
N1    3    0.419996    0.262165    0.453601    11.00000    0.01378    0.01315 =
         0.01566   -0.00122    0.00104    0.00105
C1    1    0.602093    0.119071    0.367582    11.00000    0.01458    0.01479 =
         0.01262   -0.00152   -0.00092   -0.00090
C2    1    0.686244    0.069614    0.319808    11.00000    0.01582    0.01681 =
         0.01647   -0.00206    0.00133    0.00032
AFIX  43
H2A   2    0.725999   -0.074373    0.325452    11.00000   -1.20000
AFIX   0
C3    1    0.710527    0.229666    0.265248    11.00000    0.01587    0.01982 =
         0.01742   -0.00262    0.00250   -0.00286
AFIX  43
H3A   2    0.767638    0.194499    0.234276    11.00000   -1.20000
AFIX   0
C4    1    0.652874    0.442780    0.254506    11.00000    0.01865    0.01805 =
         0.01787    0.00151    0.00162   -0.00391
AFIX  43
H4A   2    0.669824    0.550114    0.216271    11.00000   -1.20000
AFIX   0
C5    1    0.571010    0.493961    0.300476    11.00000    0.01561    0.01332 =
         0.01765    0.00110   -0.00066   -0.00209
AFIX  43
H5A   2    0.531514    0.638020    0.293774    11.00000   -1.20000
AFIX   0
C6    1    0.545313    0.335440    0.357146    11.00000    0.01436    0.01336 =
         0.01335   -0.00087   -0.00093   -0.00084
C7    1    0.453291    0.387496    0.399129    11.00000    0.01493    0.01235 =
         0.01599   -0.00090   -0.00122    0.00104
AFIX  43
H7A   2    0.412961    0.527097    0.385707    11.00000   -1.20000
AFIX   0
C8    1    0.311995    0.336259    0.478343    11.00000    0.01585    0.01488 =
         0.01833   -0.00042    0.00290    0.00385
AFIX  23
H8A   2    0.296572    0.501548    0.462873    11.00000   -1.20000
H8B   2    0.315146    0.327949    0.534190    11.00000   -1.20000
AFIX   0
C9    1    0.220482    0.178720    0.443599    11.00000    0.01400    0.01715 =
         0.01672   -0.00083    0.00256    0.00489
C10   1    0.169602    0.225421    0.371067    11.00000    0.02006    0.02504 =
         0.01777    0.00356    0.00274    0.00232
AFIX  43
H10A  2    0.193935    0.355899    0.343606    11.00000   -1.20000
AFIX   0
C11   1    0.084618    0.086003    0.338341    11.00000    0.02206    0.03395 =
         0.01406    0.00067   -0.00003    0.00211
AFIX  43
H11A  2    0.051690    0.120397    0.288832    11.00000   -1.20000
AFIX   0
C12   1    0.047529   -0.104633    0.378125    11.00000    0.01626    0.02429 =
         0.01736   -0.00571    0.00062    0.00232
C13   1    0.097573   -0.157267    0.449879    11.00000    0.02124    0.02144 =
         0.02159    0.00186   -0.00069   -0.00120
AFIX  43
H13A  2    0.073542   -0.288746    0.477016    11.00000   -1.20000
AFIX   0
C14   1    0.183531   -0.015029    0.481716    11.00000    0.01868    0.02266 =
         0.01850    0.00291   -0.00298    0.00091
AFIX  43
H14A  2    0.217633   -0.051750    0.530735    11.00000   -1.20000
AFIX   0
C15   1   -0.084442   -0.414439    0.383799    11.00000    0.02191    0.02822 =
         0.03170   -0.00998    0.00071   -0.00386
AFIX 137
H15A  2   -0.148760   -0.481197    0.353707    11.00000   -1.50000
H15B  2   -0.106912   -0.352078    0.431386    11.00000   -1.50000
H15C  2   -0.028748   -0.537586    0.394750    11.00000   -1.50000
HKLF 4
REM  salmeonim in P2(1)/c (100K)
REM R1 =  0.0277 for   3092 Fo > 4sig(Fo)  and  0.0331 for all   3542 data
REM    170 parameters refined using      0 restraints
END
WGHT      0.0313      0.7976
REM Highest difference peak  0.415,  deepest hole -0.324,  1-sigma level  0.058
Q1    1   0.5649  0.2172  0.3589  11.00000  0.05    0.41
Q2    1   0.6804  0.3426  0.2633  11.00000  0.05    0.41
Q3    1   0.2026  0.0832  0.4603  11.00000  0.05    0.39
Q4    1   0.5528  0.3982  0.3280  11.00000  0.05    0.39
Q5    1   0.0648  0.0048  0.3602  11.00000  0.05    0.38
Q6    1   0.6189  0.4556  0.2818  11.00000  0.05    0.37
Q7    1   0.5003  0.3594  0.3743  11.00000  0.05    0.37
Q8    1   0.6414  0.0971  0.3426  11.00000  0.05    0.37
Q9    1   0.0740 -0.1257  0.4166  11.00000  0.05    0.36
Q10   1   0.7003  0.1728  0.3004  11.00000  0.05    0.36
Q11   1   0.1216  0.1562  0.3591  11.00000  0.05    0.34
Q12   1   0.1950  0.1955  0.4080  11.00000  0.05    0.33
Q13   1   0.6824  0.1371  0.2844  11.00000  0.05    0.32
Q14   1   0.1406 -0.0782  0.4619  11.00000  0.05    0.31
Q15   1   0.2600  0.2617  0.4628  11.00000  0.05    0.30
Q16   1   0.5401 -0.0123  0.4387  11.00000  0.05    0.30
Q17   1   0.5859  0.0571  0.3975  11.00000  0.05    0.28
Q18   1   0.4467  0.3493  0.4327  11.00000  0.05    0.27
Q19   1   0.4357  0.3155  0.4256  11.00000  0.05    0.26
Q20   1   0.0119 -0.1838  0.3596  11.00000  0.05    0.26
;
