# Supplementary material for: Crystal structure of bis­{2-[(E)-(4-meth­oxy­lbenz­yl)imino­meth­yl]phenolato-κ2 N,O 1}nickel(II)
Source: Acta Crystallogr Sect E Struct Rep Online. 2014 Jul 23;70(Pt 8):104–6. doi: 10.1107/S160053681401650X (PMC4158500; doi:10.1107/S160053681401650X)
Supplement: Supplementary file 2 [file e-70-00104-Isup2.hkl]

# 
# h,k,l, Fc-squared, Fo-squared, sigma(Fo-squared) and status flag 
# 
data_I
_shelx_title ' salmeonim in P2(1)/c (100K)' 
_shelx_refln_list_code          4 
_shelx_F_calc_maximum      161.62 
_exptl_crystal_F_000       564.00 
_reflns_d_resolution_high  0.7108 
 
loop_ 
 _symmetry_equiv_pos_as_xyz 
 'x, y, z' 
 '-x, y+1/2, -z+1/2' 
 '-x, -y, -z' 
 'x, -y-1/2, z-1/2' 
 
_cell_length_a    12.1847 
_cell_length_b     5.6738 
_cell_length_c    17.7620 
_cell_angle_alpha  90.000 
_cell_angle_beta   95.682 
_cell_angle_gamma  90.000 
 
_shelx_F_squared_multiplier     1.000 
 
loop_ 
 _refln_index_h 
 _refln_index_k 
 _refln_index_l 
 _refln_F_squared_calc 
 _refln_F_squared_meas 
 _refln_F_squared_sigma 
 _refln_observed_status 
   1   0   0     7212.38     7105.79     66.19 o 
   2   0   0    10058.31     9914.27     83.08 o 
   3   0   0      719.35      722.77      8.92 o 
   4   0   0      303.59      267.94      3.37 o 
   5   0   0     1097.62     1072.27      9.65 o 
   6   0   0       73.09       90.50      2.64 o 
   7   0   0      291.16      276.16      4.20 o 
   8   0   0     2054.89     2298.71     21.18 o 
   9   0   0      416.41      412.18      7.38 o 
  10   0   0     1205.38     1220.42     15.76 o 
  11   0   0      878.81      870.88     16.96 o 
  12   0   0      770.23      773.59     13.99 o 
  13   0   0      388.07      401.01     11.15 o 
  14   0   0      104.29      114.95      5.32 o 
  16   0   0        7.09       11.46      3.59 o 
  17   0   0       72.60       82.66      6.55 o 
   1   1   0      933.85      935.84      9.18 o 
   2   1   0      700.05      739.55      5.37 o 
   3   1   0      417.29      410.01      2.86 o 
   4   1   0      637.78      699.00      4.26 o 
   5   1   0      333.27      332.00      2.80 o 
   6   1   0      389.85      415.25      3.62 o 
   7   1   0      295.56      299.04      3.09 o 
   8   1   0       60.22       61.65      1.61 o 
   9   1   0       65.65       58.90      1.86 o 
  10   1   0      249.04      248.09      3.75 o 
  11   1   0      143.04      142.44      3.54 o 
  12   1   0        3.93        3.14      2.22 o 
  13   1   0       24.09       16.10      3.57 o 
  14   1   0       22.45       19.90      3.27 o 
  15   1   0       30.01       23.10      2.79 o 
  16   1   0       23.12       20.03      3.25 o 
   0   2   0     2212.87     2217.72     24.65 o 
   1   2   0     5549.18     5669.20     46.00 o 
   2   2   0     2499.61     2515.49     17.09 o 
   3   2   0     1783.15     1701.51     12.84 o 
   4   2   0       83.76       51.04      1.22 o 
   5   2   0      940.50      874.53      5.57 o 
   6   2   0      834.81      792.29      5.59 o 
   7   2   0     1425.30     1485.24      9.18 o 
   8   2   0      507.37      490.69      4.15 o 
   9   2   0      293.91      297.89      3.88 o 
  10   2   0      628.78      623.70      7.45 o 
  11   2   0      241.94      266.15      5.56 o 
  12   2   0     1260.25     1237.03     15.52 o 
  13   2   0      562.22      566.45      9.63 o 
  14   2   0      369.95      379.39      7.55 o 
  15   2   0       37.45       38.77      3.06 o 
  16   2   0      460.71      483.62      9.01 o 
   1   3   0      303.32      355.07      4.97 o 
   2   3   0      111.54      146.58      2.37 o 
   3   3   0       28.03       42.11      1.38 o 
   4   3   0        5.33        4.13      0.78 o 
   5   3   0      146.37      146.37      2.36 o 
   6   3   0     1072.58     1111.51     11.66 o 
   7   3   0      424.21      427.17      5.35 o 
   8   3   0      428.04      420.32     11.03 o 
   9   3   0       97.55      103.34      3.67 o 
  10   3   0      276.64      258.94      6.66 o 
  11   3   0        0.78        1.03      1.98 o 
  12   3   0       39.62       37.29      3.78 o 
  13   3   0       76.54       68.86      5.00 o 
  14   3   0      159.63      156.73      8.17 o 
  15   3   0       62.25       55.97      5.16 o 
   0   4   0     1530.55     1434.50     23.24 o 
   1   4   0     1437.64     1392.74     14.30 o 
   2   4   0      456.55      424.55      4.93 o 
   3   4   0     1027.41      960.98      9.93 o 
   4   4   0      840.48      832.17      8.31 o 
   5   4   0        3.58        5.03      1.22 o 
   6   4   0      866.53      811.62     11.00 o 
   7   4   0        3.82        1.90      2.13 o 
   8   4   0      177.00      172.36      7.60 o 
   9   4   0      976.37      948.65     30.40 o 
  10   4   0      365.76      358.69     18.14 o 
  11   4   0      489.55      477.97     21.72 o 
  13   4   0     1296.15     1379.04     42.70 o 
  14   4   0      673.36      693.70     28.92 o 
   1   5   0       31.88       29.67      1.88 o 
   2   5   0       69.78       82.24      3.24 o 
   3   5   0     1327.95     1239.14     15.68 o 
   4   5   0      317.59      303.53      6.48 o 
   5   5   0      333.47      333.50     10.21 o 
   6   5   0       20.00       22.42      5.86 o 
   7   5   0      224.25      221.21     13.65 o 
   8   5   0      143.21      139.09     11.82 o 
   9   5   0       13.85        6.15      5.49 o 
  10   5   0        0.29       -1.70      5.31 o 
  11   5   0       56.43       58.70      9.67 o 
  12   5   0       51.81       46.00      9.60 o 
  13   5   0       68.67       56.49     10.26 o 
   0   6   0      235.48      234.34     12.65 o 
   1   6   0      749.61      751.01     16.62 o 
   2   6   0      191.91      204.19      6.91 o 
   3   6   0     1095.29     1071.94     17.67 o 
   4   6   0      489.82      503.36     20.80 o 
   5   6   0      136.91      154.48     11.69 o 
   6   6   0      299.71      304.39     16.68 o 
   7   6   0      217.32      228.12     15.41 o 
   8   6   0      263.52      239.86     15.83 o 
   9   6   0        8.03       10.66      6.59 o 
  10   6   0      249.16      228.79     16.42 o 
  11   6   0      109.98      109.10     13.41 o 
   1   7   0        1.73        1.08      2.27 o 
   2   7   0       19.85       17.56      5.96 o 
   3   7   0      138.13      126.77     11.28 o 
   4   7   0       60.07       48.02      9.04 o 
   5   7   0        6.25        4.31      5.18 o 
   6   7   0       74.11       65.38     10.29 o 
   7   7   0       48.96       51.33      9.62 o 
   8   7   0      121.60      121.46     14.40 o 
 -16   1   1      160.38      161.00     15.20 o 
 -15   1   1      578.78      571.83     28.39 o 
 -14   1   1      151.32      172.60      5.35 o 
 -13   1   1      605.89      644.15     10.98 o 
 -12   1   1      189.88      196.79      4.66 o 
 -11   1   1      312.33      304.95      5.06 o 
 -10   1   1     1965.95     1986.03     14.80 o 
  -9   1   1     2059.51     2087.21     14.37 o 
  -8   1   1     2379.06     2323.38     14.06 o 
  -7   1   1     2067.13     2085.30     12.55 o 
  -6   1   1      301.07      262.15      2.79 o 
  -5   1   1      191.83      172.38      2.07 o 
  -4   1   1      167.80      152.38      1.71 o 
  -3   1   1     8477.45     8668.21     49.22 o 
  -2   1   1       26.66       26.68      0.75 o 
  -1   1   1     1741.83     1773.65     16.67 o 
   0   1   1     9543.87     9865.04     80.85 o 
   1   1   1      161.89      165.65      1.82 o 
   2   1   1     5586.41     5662.62     32.77 o 
   3   1   1      276.38      264.74      2.07 o 
   4   1   1     2255.47     2237.42     12.47 o 
   5   1   1       13.49        5.87      0.56 o 
   6   1   1     1278.79     1206.22      7.86 o 
   7   1   1     1381.49     1381.65      9.06 o 
   8   1   1       26.27       19.24      1.04 o 
   9   1   1     1247.64     1238.61      9.61 o 
  10   1   1      965.86      986.73     11.85 o 
  11   1   1     2081.17     2097.92     20.87 o 
  12   1   1     1564.29     1577.22     17.07 o 
  13   1   1     1030.15     1095.26     13.38 o 
  14   1   1      185.94      203.27      5.78 o 
  15   1   1       52.61       44.23      3.75 o 
  16   1   1       53.36       47.78      5.84 o 
 -16   2   1        3.72        3.28      2.07 o 
 -15   2   1      102.16       99.56      4.23 o 
 -14   2   1        0.14       -1.11      1.67 o 
 -13   2   1       12.76        7.40      1.93 o 
 -12   2   1      215.58      211.60      5.15 o 
 -11   2   1      110.95      107.89      3.59 o 
 -10   2   1      725.59      747.00      8.29 o 
  -9   2   1        1.67        0.15      0.78 o 
  -8   2   1       37.01       42.63      1.23 o 
  -7   2   1      105.43      104.11      1.64 o 
  -6   2   1       17.72       26.72      0.97 o 
  -5   2   1       36.35       22.90      0.94 o 
  -4   2   1     1670.98     1824.57     12.95 o 
  -3   2   1      369.30      367.38      3.56 o 
  -2   2   1      516.86      612.89      5.48 o 
  -1   2   1       51.64       45.90      1.56 o 
   0   2   1        0.37       -0.98      0.56 o 
   1   2   1     1647.12     1728.58     14.01 o 
   2   2   1      861.96      967.41      7.94 o 
   3   2   1      645.97      707.60      5.90 o 
   4   2   1      223.48      245.73      3.30 o 
   5   2   1      178.58      185.43      1.95 o 
   6   2   1      371.99      374.07      3.29 o 
   7   2   1        0.00        0.16      0.46 o 
   8   2   1       14.22       16.12      0.96 o 
   9   2   1      322.55      312.29      3.81 o 
  10   2   1      427.82      427.30      5.88 o 
  11   2   1        6.92        5.13      1.28 o 
  12   2   1       52.07       44.57      2.88 o 
  13   2   1      393.07      400.87      7.64 o 
  14   2   1       15.96       17.02      2.57 o 
  15   2   1       90.44       86.36      4.10 o 
  16   2   1        0.29       -0.50      2.02 o 
 -15   3   1      130.31      131.20      6.89 o 
 -14   3   1      175.63      182.78      7.57 o 
 -13   3   1      142.07      141.02      8.74 o 
 -12   3   1      242.62      258.83      8.23 o 
 -11   3   1      159.58      153.98      6.12 o 
 -10   3   1      336.29      351.10      8.62 o 
  -9   3   1      393.43      412.77      7.47 o 
  -8   3   1        4.40        4.31      1.38 o 
  -7   3   1      118.90      124.76      2.71 o 
  -6   3   1     1317.01     1285.40     10.90 o 
  -5   3   1      921.10      955.22      8.40 o 
  -4   3   1      910.16      865.75      8.66 o 
  -3   3   1     1524.26     1550.23     11.76 o 
  -2   3   1     2528.15     2664.31     18.61 o 
  -1   3   1     5515.98     5703.26     47.25 o 
   0   3   1     2484.83     2475.49     22.06 o 
   1   3   1     4244.32     4345.77     36.58 o 
   2   3   1      559.36      535.17      5.00 o 
   3   3   1     1291.94     1276.05     10.14 o 
   4   3   1     1422.44     1454.65     14.67 o 
   5   3   1     1186.29     1144.01      9.97 o 
   6   3   1     2041.82     2088.63     16.21 o 
   7   3   1      145.85      154.57      3.88 o 
   8   3   1      229.58      235.89      5.14 o 
   9   3   1      462.63      457.77      9.80 o 
  10   3   1      513.55      493.63     12.57 o 
  11   3   1      312.70      315.81      8.55 o 
  12   3   1      525.21      557.83     22.25 o 
  13   3   1      312.26      320.81     15.66 o 
  14   3   1       23.02       25.03      3.82 o 
  15   3   1       37.73       37.18      4.71 o 
 -14   4   1      113.40       97.71     12.28 o 
 -13   4   1      251.98      279.01     17.28 o 
 -12   4   1       19.07       23.25      7.57 o 
 -11   4   1        2.81       -0.15      1.96 o 
 -10   4   1      181.19      187.83     13.33 o 
  -9   4   1       87.31       80.87      9.83 o 
  -8   4   1        3.01        7.05      2.86 o 
  -7   4   1      214.78      215.06      7.60 o 
  -6   4   1      256.44      233.58      4.78 o 
  -5   4   1      417.29      406.38      6.30 o 
  -4   4   1       36.58       37.87      1.92 o 
  -3   4   1      118.34      129.42      2.84 o 
  -2   4   1       13.65       17.78      1.34 o 
  -1   4   1       41.69       38.89      2.11 o 
   0   4   1        1.84        0.11      0.98 o 
   1   4   1      170.89      176.73      2.97 o 
   2   4   1      655.93      719.83      6.63 o 
   3   4   1       65.20       64.68      2.05 o 
   4   4   1       46.45       52.80      1.96 o 
   5   4   1       69.56       91.78      2.92 o 
   6   4   1       34.27       41.18      2.55 o 
   7   4   1      103.03       95.41      4.15 o 
   8   4   1      203.03      196.66     12.87 o 
   9   4   1      206.31      195.60     12.94 o 
  10   4   1        0.20        2.12      4.73 o 
  11   4   1        9.13        4.41      5.54 o 
  12   4   1       27.35       22.28      7.12 o 
  13   4   1       34.05       27.48      8.07 o 
  14   4   1       36.46       33.10      9.27 o 
 -13   5   1      156.64      141.11     14.78 o 
 -12   5   1      197.53      171.72     14.25 o 
 -11   5   1       25.00       18.99      6.78 o 
 -10   5   1       99.51      103.34     12.02 o 
  -9   5   1      177.45      181.48     13.59 o 
  -8   5   1      361.43      364.06     17.86 o 
  -7   5   1      789.33      732.63     25.75 o 
  -6   5   1      994.47      947.32     29.71 o 
  -5   5   1      161.54      150.31      6.66 o 
  -4   5   1     2484.02     2438.12     26.42 o 
  -3   5   1     1458.49     1535.84     16.48 o 
  -2   5   1     1037.78     1048.65     12.51 o 
  -1   5   1      428.56      416.81      7.59 o 
   0   5   1      893.70      873.46     12.16 o 
   1   5   1      264.48      251.82      4.29 o 
   2   5   1       39.45       33.77      3.01 o 
   3   5   1     1587.06     1618.94     19.18 o 
   4   5   1        7.92        9.73      2.32 o 
   5   5   1      390.90      430.35     11.81 o 
   6   5   1      255.37      283.24     13.69 o 
   7   5   1      498.41      504.89     20.90 o 
   8   5   1      288.90      265.94     15.41 o 
   9   5   1      194.48      164.51     12.85 o 
  10   5   1      367.42      381.82     19.76 o 
  11   5   1       47.45       32.66      8.42 o 
  12   5   1      174.81      161.62     13.93 o 
  13   5   1      112.13       98.80     12.97 o 
 -11   6   1        4.19        4.29      6.52 o 
 -10   6   1        9.46        3.62      6.44 o 
  -9   6   1        0.70        2.92      5.82 o 
  -8   6   1        1.39        1.60      5.50 o 
  -7   6   1        1.23        9.23      5.31 o 
  -6   6   1       71.42       60.97      9.44 o 
  -5   6   1        3.13        4.05      4.86 o 
  -4   6   1       23.13       15.42      5.61 o 
  -3   6   1       50.20       47.40      5.14 o 
  -2   6   1       99.78       83.88      5.18 o 
  -1   6   1      153.11      141.01      5.93 o 
   0   6   1        3.19        4.05      2.39 o 
   1   6   1        5.24        3.45      2.26 o 
   2   6   1       12.09       14.42      2.95 o 
   3   6   1      281.54      295.27      8.30 o 
   4   6   1      171.69      184.22      6.65 o 
   5   6   1      292.72      286.45     16.08 o 
   6   6   1        5.98        3.80      5.19 o 
   7   6   1       19.05       18.29      6.78 o 
   8   6   1       54.42       54.41      9.39 o 
   9   6   1        0.03       -1.27      5.36 o 
  10   6   1       28.97       15.74      7.05 o 
  11   6   1       36.37       30.72      8.91 o 
  -8   7   1      137.69      137.52     14.70 o 
  -7   7   1      453.88      465.24     23.17 o 
  -6   7   1      256.92      266.41     16.80 o 
  -5   7   1      338.91      349.09     18.68 o 
  -4   7   1      116.58      111.92     12.29 o 
  -3   7   1      325.39      332.68     17.73 o 
  -2   7   1      502.41      494.98     21.20 o 
  -1   7   1      210.04      214.15      7.04 o 
   0   7   1      185.41      200.93      6.76 o 
   1   7   1       93.59       93.44      6.08 o 
   2   7   1      124.92      115.29      6.39 o 
   3   7   1      380.66      357.46     18.15 o 
   4   7   1       80.47       64.90      9.47 o 
   5   7   1        4.72        3.29      5.68 o 
   6   7   1        2.28        3.19      6.07 o 
   7   7   1      147.28      131.77     14.53 o 
   8   7   1      464.19      495.32     24.37 o 
 -17   0   2       36.20       37.84      4.84 o 
 -16   0   2      501.05      509.53     13.96 o 
 -15   0   2      213.30      123.25      8.74 o 
 -14   0   2       36.53       37.53      4.30 o 
 -13   0   2      199.95      195.36      6.36 o 
 -12   0   2      662.73      656.60     10.71 o 
 -11   0   2      575.85      562.93      9.89 o 
 -10   0   2     3439.46     3430.91     31.29 o 
  -9   0   2      499.56      476.44      7.02 o 
  -8   0   2     1961.01     1920.16     16.94 o 
  -7   0   2     1537.86     1475.78     13.32 o 
  -6   0   2      136.43       97.01      2.25 o 
  -5   0   2       22.14       35.47      1.50 o 
  -4   0   2     1945.59     1923.53     16.54 o 
  -3   0   2     4363.33     4559.62     36.33 o 
  -2   0   2     1005.65     1083.28     19.87 o 
  -1   0   2     2100.02     2113.30     28.28 o 
   0   0   2     5498.74     5445.29     63.91 o 
   1   0   2     1602.07     1651.40     15.45 o 
   2   0   2    14412.64    14955.63    137.95 o 
   3   0   2    18980.34    19376.01    145.59 o 
   4   0   2      513.54      512.15      6.30 o 
   5   0   2     1004.03      944.67      9.17 o 
   6   0   2      579.38      568.10      6.62 o 
   7   0   2      756.45      762.30      8.50 o 
   8   0   2        8.13        7.22      1.16 o 
   9   0   2      340.41      340.84      6.70 o 
  10   0   2      948.90      907.48     12.95 o 
  11   0   2     1140.93     1165.90     18.27 o 
  12   0   2     1016.38     1064.85     20.54 o 
  13   0   2      362.14      380.63     11.09 o 
  14   0   2      190.30      207.41      8.46 o 
  15   0   2      271.73      144.82      9.23 o 
  16   0   2       95.11      102.40      7.42 o 
 -17   1   2       28.61       26.49      3.39 o 
 -16   1   2       19.38        8.21      3.05 o 
 -15   1   2       84.05       74.01      4.06 o 
 -14   1   2        2.88        2.43      1.92 o 
 -13   1   2       76.14       61.21      4.01 o 
 -12   1   2       14.33       11.02      1.83 o 
 -11   1   2       70.35       68.14      3.41 o 
 -10   1   2      348.07      345.62      4.46 o 
  -9   1   2       39.49       44.13      1.66 o 
  -8   1   2       16.28       21.04      1.06 o 
  -7   1   2      534.72      587.87      4.55 o 
  -6   1   2      220.28      245.59      2.67 o 
  -5   1   2      425.61      444.13      3.64 o 
  -4   1   2      408.09      417.94      3.33 o 
  -3   1   2     4494.90     4588.48     24.86 o 
  -2   1   2    11016.43    11104.01     80.94 o 
  -1   1   2      580.95      572.71      5.09 o 
   0   1   2     2037.38     2123.04     15.04 o 
   1   1   2    18581.33    18808.90    122.32 o 
   2   1   2     1342.93     1445.26      8.43 o 
   3   1   2      279.79      300.55      2.31 o 
   4   1   2       14.13       30.77      0.99 o 
   5   1   2      210.58      229.54      2.37 o 
   6   1   2      562.41      597.44      4.67 o 
   7   1   2      134.08      131.77      2.18 o 
   8   1   2      258.17      271.77      3.41 o 
   9   1   2      627.06      660.31      6.41 o 
  10   1   2       75.69       78.93      2.69 o 
  11   1   2       54.34       57.03      3.79 o 
  12   1   2      125.07      113.77      3.80 o 
  13   1   2      583.35      588.84      9.05 o 
  14   1   2        3.88        2.61      2.15 o 
  15   1   2        0.98       -3.13      1.62 o 
  16   1   2       11.06        9.79      3.94 o 
 -16   2   2       21.28       20.82      2.63 o 
 -15   2   2        4.45        3.27      1.93 o 
 -14   2   2      105.20      106.47      4.15 o 
 -13   2   2      102.84       98.34      7.22 o 
 -12   2   2       40.69       50.27      2.98 o 
 -11   2   2      574.25      572.14     10.89 o 
 -10   2   2     1368.71     1373.95     13.01 o 
  -9   2   2     5409.10     5314.60     38.01 o 
  -8   2   2     1262.26     1190.44      7.95 o 
  -7   2   2     1776.04     1759.23     11.17 o 
  -6   2   2     1133.20     1156.82      7.78 o 
  -5   2   2     1856.11     1908.55     12.55 o 
  -4   2   2      556.69      539.67      7.14 o 
  -3   2   2     2120.79     2093.78     14.57 o 
  -2   2   2      217.47      203.98      3.25 o 
  -1   2   2      227.24      282.28      3.49 o 
   0   2   2      907.13      894.02      7.92 o 
   1   2   2     2651.38     2648.89     17.88 o 
   2   2   2     3050.53     3094.09     20.75 o 
   3   2   2     4023.84     4081.88     27.20 o 
   4   2   2     9308.99     9724.37     62.75 o 
   5   2   2      364.87      331.53      3.07 o 
   6   2   2     2838.05     2881.24     16.34 o 
   7   2   2      129.99      111.98      1.62 o 
   8   2   2      577.15      556.69      5.35 o 
   9   2   2      524.24      509.87      5.88 o 
  10   2   2      265.99      271.87      4.56 o 
  11   2   2        3.90        4.47      1.23 o 
  12   2   2       80.91       79.44      3.24 o 
  13   2   2      630.25      651.75     10.30 o 
  14   2   2       50.60       57.04      3.42 o 
  15   2   2      390.02      411.70      8.16 o 
  16   2   2      353.45      385.88      7.95 o 
 -15   3   2        0.18        4.07      3.01 o 
 -14   3   2      112.85      100.32      5.99 o 
 -13   3   2      122.38      123.11      7.37 o 
 -12   3   2      124.64      128.94      6.02 o 
 -11   3   2       34.59       39.57      8.73 o 
 -10   3   2       51.46       47.71      7.75 o 
  -9   3   2      276.66      261.51      6.71 o 
  -8   3   2        7.25        5.74      1.65 o 
  -7   3   2       35.80       29.77      1.81 o 
  -6   3   2      244.80      289.46      4.06 o 
  -5   3   2      352.35      354.82      4.17 o 
  -4   3   2      297.39      310.53      4.28 o 
  -3   3   2      598.50      670.23      7.11 o 
  -2   3   2        5.77        8.98      0.99 o 
  -1   3   2       87.92      118.11      2.49 o 
   0   3   2        1.97        0.99      0.62 o 
   1   3   2        0.17       -1.02      0.51 o 
   2   3   2      251.42      296.78      3.38 o 
   3   3   2      104.30      113.22      2.24 o 
   4   3   2        0.35        0.94      0.63 o 
   5   3   2        6.33        7.35      0.83 o 
   6   3   2        2.12        0.93      0.79 o 
   7   3   2      206.09      217.12      4.15 o 
   8   3   2      110.85      121.49      3.95 o 
   9   3   2        8.40        4.86      1.29 o 
  10   3   2       44.77       51.10      3.07 o 
  11   3   2       18.80        6.98      3.93 o 
  12   3   2      118.84      116.34      5.83 o 
  13   3   2       48.17       53.34      4.64 o 
  14   3   2       76.05       68.66     10.86 o 
  15   3   2      148.46      164.54      7.52 o 
 -14   4   2       96.14       79.88     11.60 o 
 -13   4   2      769.58      810.16     30.36 o 
 -12   4   2      872.55      836.62     30.14 o 
 -11   4   2      342.78      358.48     18.33 o 
  -9   4   2      389.03      384.02     17.53 o 
  -8   4   2      404.52      375.98     10.72 o 
  -7   4   2      234.42      231.01      9.21 o 
  -6   4   2      638.36      641.48     12.25 o 
  -5   4   2      123.48      127.12      3.96 o 
  -4   4   2     1284.85     1261.94     12.20 o 
  -3   4   2      929.76      857.91      8.55 o 
  -2   4   2     1486.06     1464.59     13.74 o 
  -1   4   2     1192.48     1218.69     11.88 o 
   0   4   2      688.48      714.69      7.59 o 
   1   4   2     1177.64     1148.53     11.15 o 
   2   4   2      748.17      676.35      7.01 o 
   3   4   2     2587.73     2578.89     20.12 o 
   4   4   2       73.64       89.21      2.55 o 
   5   4   2      926.40      943.42     11.98 o 
   6   4   2      469.58      488.31      9.18 o 
   7   4   2     1212.34     1175.60     21.74 o 
   8   4   2      505.73      507.35     12.68 o 
   9   4   2      911.14      974.62     31.45 o 
  10   4   2      100.63      109.89     11.56 o 
  11   4   2      278.03      285.69     17.09 o 
  12   4   2      349.59      358.41     19.43 o 
  13   4   2       63.87       38.17      8.07 o 
  14   4   2      103.91      105.67     13.24 o 
 -13   5   2        4.05        1.40      4.37 o 
 -12   5   2      246.67      249.40     17.17 o 
 -11   5   2       25.90       34.68      8.46 o 
 -10   5   2       72.87       63.17      9.94 o 
  -9   5   2       92.32       86.56     10.65 o 
  -8   5   2       37.82       29.86      6.88 o 
  -7   5   2      119.22      126.70     10.54 o 
  -6   5   2        5.87        8.04      4.93 o 
  -5   5   2      129.79      111.93      8.38 o 
  -4   5   2       12.31       18.08      2.81 o 
  -3   5   2      199.51      215.55      4.80 o 
  -2   5   2      589.70      583.48      8.42 o 
  -1   5   2      268.37      270.02      5.98 o 
   0   5   2      106.23       95.83      4.21 o 
   1   5   2       12.90       12.90      1.44 o 
   2   5   2        0.13       -0.11      1.42 o 
   3   5   2      118.69      111.11      4.93 o 
   4   5   2       67.99       74.79      4.48 o 
   5   5   2       87.19       72.74      5.72 o 
   6   5   2      156.65      137.31      7.01 o 
   7   5   2       60.19       73.25      9.68 o 
   8   5   2        5.11        6.71      5.45 o 
   9   5   2       13.61       -1.43      4.70 o 
  10   5   2        1.37       -1.05      4.97 o 
  11   5   2       62.62       65.18     10.48 o 
  12   5   2        0.01       -0.59      5.28 o 
  13   5   2        3.55       12.30      7.45 o 
 -11   6   2      474.07      404.50     22.39 o 
 -10   6   2      415.63      383.04     21.25 o 
  -9   6   2      111.98      110.51     13.14 o 
  -8   6   2      217.71      242.50     16.13 o 
  -7   6   2      374.76      356.21     18.85 o 
  -6   6   2      485.99      466.11     20.83 o 
  -5   6   2      441.38      467.42     20.35 o 
  -4   6   2        9.88        4.76      4.58 o 
  -3   6   2        8.49        4.64      4.65 o 
  -2   6   2       19.04       13.23      2.78 o 
  -1   6   2      175.98      184.61      6.63 o 
   0   6   2     1215.73     1197.62     19.49 o 
   1   6   2       52.59       52.43      4.37 o 
   2   6   2       79.39       80.31      5.15 o 
   3   6   2      503.95      480.79     10.94 o 
   4   6   2     1238.45     1225.52     19.67 o 
   5   6   2     1442.99     1358.62     39.20 o 
   6   6   2     1117.72     1111.33     35.12 o 
   7   6   2      827.52      823.38     29.93 o 
   8   6   2       68.81       96.70     12.17 o 
   9   6   2      291.27      305.82     18.82 o 
  10   6   2      613.90      616.71     27.82 o 
  11   6   2       17.12        5.04      6.39 o 
  -8   7   2        9.08       23.96      8.03 o 
  -7   7   2       56.23       36.92      9.04 o 
  -6   7   2      106.68       82.88     11.07 o 
  -5   7   2       47.45       52.78      9.25 o 
  -4   7   2      165.82      181.64     14.03 o 
  -3   7   2        2.60        2.27      5.23 o 
  -2   7   2       34.94       34.45      5.59 o 
  -1   7   2      192.61      196.57      9.98 o 
   0   7   2       23.31       29.60      3.53 o 
   1   7   2       67.45       64.37      5.32 o 
   2   7   2        0.68       -1.19      2.68 o 
   3   7   2       38.96       36.46      7.87 o 
   4   7   2       37.31       46.27      8.66 o 
   5   7   2       22.55       23.77      7.43 o 
   6   7   2        3.32        3.74      5.73 o 
   7   7   2       86.31      111.38     13.12 o 
 -17   1   3       48.74       55.87      4.34 o 
 -16   1   3      117.96      122.67      6.50 o 
 -15   1   3      136.07      137.49      4.95 o 
 -14   1   3      210.11      227.88      5.02 o 
 -13   1   3      750.32      781.23     10.51 o 
 -12   1   3      656.57      680.59      9.32 o 
 -11   1   3      229.80      212.20      5.67 o 
 -10   1   3     1143.69     1124.95      9.07 o 
  -9   1   3      324.73      317.89      3.70 o 
  -8   1   3     1755.86     1750.19     11.07 o 
  -7   1   3     1103.97     1077.23      7.30 o 
  -6   1   3      564.97      502.08      4.20 o 
  -5   1   3      110.16       90.67      1.58 o 
  -4   1   3       31.49       24.79      0.95 o 
  -3   1   3     5999.62     6219.98     34.78 o 
  -2   1   3     1283.33     1371.42      8.88 o 
  -1   1   3     2719.34     2785.40     20.38 o 
   0   1   3     2419.43     2476.71     13.80 o 
   1   1   3     5570.40     5761.69     37.15 o 
   2   1   3    22305.91    22487.50    135.99 o 
   3   1   3    18775.82    19114.91     97.17 o 
   4   1   3     7246.47     7419.40     41.10 o 
   5   1   3      144.86       92.34      1.60 o 
   6   1   3     1557.23     1561.28     11.65 o 
   7   1   3      808.42      735.51      5.88 o 
   8   1   3      348.53      340.59      4.08 o 
   9   1   3      172.35      166.80      2.95 o 
  10   1   3       13.32       12.22      1.44 o 
  11   1   3       56.48       58.09      2.96 o 
  12   1   3      249.49      234.16      7.52 o 
  13   1   3      632.43      654.98     11.70 o 
  14   1   3      810.65      808.52     23.60 o 
  15   1   3      409.34      407.88     11.44 o 
  16   1   3      186.68      199.34      6.20 o 
 -16   2   3       26.08       29.57      3.06 o 
 -15   2   3       12.55       14.40      2.33 o 
 -14   2   3        4.44        3.25      1.86 o 
 -13   2   3        2.33        0.83      1.83 o 
 -12   2   3        0.32       -0.97      1.71 o 
 -11   2   3        2.67        1.42      1.22 o 
 -10   2   3      130.55      128.80      3.81 o 
  -9   2   3        3.82        1.39      0.90 o 
  -8   2   3      683.47      674.72      5.92 o 
  -7   2   3      714.09      718.44      5.51 o 
  -6   2   3      418.06      457.68      4.06 o 
  -5   2   3      104.96      115.40      1.59 o 
  -4   2   3      417.40      450.00      3.79 o 
  -3   2   3       17.34       26.07      1.35 o 
  -2   2   3     1857.65     2049.24     15.10 o 
  -1   2   3       57.96       52.71      1.63 o 
   0   2   3      551.28      595.34      5.33 o 
   1   2   3      323.94      337.83      3.68 o 
   2   2   3      299.51      346.49      3.61 o 
   3   2   3       95.71      121.62      2.01 o 
   4   2   3       64.10       78.33      1.16 o 
   5   2   3      160.37      214.68      2.24 o 
   6   2   3      108.14      132.71      1.65 o 
   7   2   3      158.77      163.34      2.16 o 
   8   2   3       55.87       54.20      1.69 o 
   9   2   3       21.65       14.27      1.32 o 
  10   2   3        8.32       11.50      1.41 o 
  11   2   3       37.70       38.78      2.40 o 
  12   2   3      337.85      326.52      6.03 o 
  13   2   3       22.08       21.67      2.46 o 
  14   2   3      173.72      167.65      5.07 o 
  15   2   3       19.76       14.60      2.48 o 
  16   2   3       45.22       34.64      3.06 o 
 -15   3   3       33.58       26.90     11.46 o 
 -14   3   3      162.97      163.92      7.26 o 
 -13   3   3      779.87      809.51     16.97 o 
 -12   3   3      941.08      960.50     18.51 o 
 -11   3   3     1112.65     1115.77     24.16 o 
 -10   3   3     1206.34     1219.57     16.44 o 
  -9   3   3     1975.75     1945.06     20.54 o 
  -8   3   3       57.51       62.97      3.61 o 
  -7   3   3      726.70      703.74      9.66 o 
  -6   3   3     1285.44     1285.47     11.66 o 
  -5   3   3       52.89       47.35      1.57 o 
  -4   3   3      298.33      226.73      3.49 o 
  -3   3   3      139.72      105.02      2.34 o 
  -2   3   3      916.24      885.37     10.13 o 
  -1   3   3       89.00       56.35      1.76 o 
   0   3   3     3666.61     3845.26     27.90 o 
   1   3   3     3222.07     3372.27     24.81 o 
   2   3   3     1216.58     1083.52      9.33 o 
   3   3   3     1234.31     1162.84      9.32 o 
   4   3   3      944.32      858.42      7.30 o 
   5   3   3      732.88      679.78      7.48 o 
   6   3   3     1149.97     1133.37     10.99 o 
   7   3   3       90.32       67.09      2.76 o 
   8   3   3      262.90      275.17      7.33 o 
   9   3   3     1082.07     1025.33     14.54 o 
  10   3   3      279.88      294.75     10.72 o 
  11   3   3      577.93      574.08     19.23 o 
  12   3   3      333.10      326.60     11.04 o 
  13   3   3      442.47      454.17     29.82 o 
  14   3   3      130.23      140.46      7.95 o 
  15   3   3      677.95      700.98     24.71 o 
 -14   4   3       36.77       38.64      9.02 o 
 -13   4   3        1.31       -2.47      5.68 o 
 -12   4   3        7.88        4.12      5.63 o 
 -11   4   3      145.81      124.71     12.56 o 
 -10   4   3       41.25       51.82      8.45 o 
  -9   4   3        2.86        6.46      4.25 o 
  -8   4   3       65.02       58.93      8.15 o 
  -7   4   3      109.51      100.57      9.16 o 
  -6   4   3       72.53       64.83      3.38 o 
  -5   4   3      272.54      288.70     11.49 o 
  -4   4   3        9.05        9.79      1.33 o 
  -3   4   3      496.68      499.75      6.37 o 
  -2   4   3       61.66       59.91      2.23 o 
  -1   4   3      163.15      151.00      3.23 o 
   0   4   3       10.77       12.68      1.15 o 
   1   4   3       78.33       97.65      2.49 o 
   2   4   3       75.68       85.56      2.44 o 
   3   4   3        0.19       -0.01      0.80 o 
   4   4   3      381.98      401.83      6.03 o 
   5   4   3      435.86      381.55      7.76 o 
   6   4   3      122.29      114.98      5.86 o 
   7   4   3      394.43      385.57     10.79 o 
   8   4   3        2.08        1.63      2.51 o 
   9   4   3       22.65       16.47      3.36 o 
  10   4   3       19.99       13.53      5.64 o 
  11   4   3      108.06      102.38     11.90 o 
  12   4   3       45.67       40.52      8.77 o 
  13   4   3        6.92        6.77      6.77 o 
  14   4   3       24.04       -1.00      2.95 o 
 -13   5   3      128.39      102.19     13.20 o 
 -11   5   3      507.23      526.90     23.92 o 
 -10   5   3      635.73      667.99     26.57 o 
  -9   5   3      469.06      497.99     21.72 o 
  -8   5   3      442.84      441.27     20.11 o 
  -7   5   3      636.35      630.53     23.84 o 
  -6   5   3      298.47      322.57     15.80 o 
  -5   5   3      123.41      125.74     10.23 o 
  -4   5   3      826.90      776.58     25.05 o 
  -3   5   3      210.91      194.88      9.28 o 
  -2   5   3      626.65      602.49     12.35 o 
  -1   5   3     1233.12     1217.75     21.72 o 
   0   5   3     1364.53     1346.48     16.33 o 
   1   5   3      504.11      499.29      8.64 o 
   2   5   3      600.04      604.59     11.69 o 
   3   5   3     1451.64     1440.47     21.02 o 
   4   5   3       95.26       86.84      4.66 o 
   5   5   3      328.24      313.20     10.23 o 
   6   5   3      115.41      108.69      6.68 o 
   7   5   3      297.20      320.05     10.49 o 
   8   5   3       49.85       49.94      8.68 o 
   9   5   3       48.51       62.81      9.74 o 
  10   5   3      168.80      164.05     14.01 o 
  11   5   3       80.75       87.72     11.63 o 
  12   5   3      200.66      185.26     15.70 o 
 -11   6   3       46.08       45.69     10.17 o 
 -10   6   3       92.47       93.33     12.41 o 
  -9   6   3       31.28       16.89      6.92 o 
  -8   6   3       53.35       47.53      8.94 o 
  -7   6   3      220.71      220.12     14.67 o 
  -6   6   3        4.84        5.48      5.54 o 
  -5   6   3       77.76       77.40     10.05 o 
  -4   6   3      136.97      143.36     11.42 o 
  -3   6   3      177.98      165.97     12.06 o 
  -2   6   3        0.03        0.83      3.74 o 
  -1   6   3        2.59        4.07      2.39 o 
   0   6   3        0.16        2.51      2.38 o 
   1   6   3      121.94      120.22      6.50 o 
   2   6   3        0.47        0.97      2.28 o 
   3   6   3       54.53       55.65      4.57 o 
   4   6   3       29.75       21.10      3.80 o 
   5   6   3        0.65        1.40      3.32 o 
   6   6   3      250.71      285.55     16.69 o 
   7   6   3       52.63       70.13     10.23 o 
   8   6   3       69.37       57.94     10.17 o 
   9   6   3       65.57       45.94      9.53 o 
  10   6   3      236.04      233.57     16.87 o 
  -8   7   3       68.84       56.43     10.27 o 
  -7   7   3       69.36       34.59      8.89 o 
  -6   7   3       84.66       72.40     10.48 o 
  -5   7   3      111.23      101.73     12.36 o 
  -4   7   3      238.58      255.67     16.19 o 
  -3   7   3      452.91      506.08     22.18 o 
  -2   7   3      308.48      303.81     13.54 o 
  -1   7   3      149.57      155.95      9.95 o 
   0   7   3     1011.35     1022.07     23.51 o 
   1   7   3      337.70      354.76     10.20 o 
   2   7   3      367.73      380.58     10.52 o 
   3   7   3      304.60      290.60      9.14 o 
   4   7   3      195.36      188.66     13.92 o 
   5   7   3      265.74      266.20     16.62 o 
   6   7   3      259.04      268.95     17.43 o 
   7   7   3       83.64       86.26     12.17 o 
 -17   0   4        1.91        3.01      3.13 o 
 -16   0   4      631.67      645.04     16.10 o 
 -15   0   4      132.19      126.84      6.97 o 
 -14   0   4      617.75      570.73     34.45 o 
 -13   0   4      600.41      598.85     11.66 o 
 -12   0   4      574.24      543.52      9.61 o 
 -11   0   4     1061.53     1062.22     12.65 o 
 -10   0   4      569.91      576.97      8.12 o 
  -9   0   4       77.98       56.11      2.31 o 
  -8   0   4     1551.83     1558.30     13.26 o 
  -7   0   4     3917.24     3981.61     30.86 o 
  -6   0   4     7120.79     7538.08     55.34 o 
  -5   0   4     8659.79     9067.65     65.63 o 
  -4   0   4     2809.00     2818.79     21.50 o 
  -3   0   4      691.22      642.18      6.37 o 
  -2   0   4      816.35      887.79      8.07 o 
  -1   0   4    26122.50    25817.56    186.42 o 
   0   0   4       37.75       41.99      1.11 o 
   1   0   4      149.43      114.60      1.60 o 
   2   0   4     7531.31     7837.60     58.45 o 
   3   0   4       90.26       66.01      1.87 o 
   4   0   4     1784.75     1771.40     16.44 o 
   5   0   4     1030.52      944.88     17.01 o 
   6   0   4     3021.45     3012.63     24.87 o 
   7   0   4       28.93       15.43      1.36 o 
   8   0   4     1550.29     1510.43     20.05 o 
   9   0   4      347.13      331.30      8.82 o 
  10   0   4     3371.07     3484.51     36.82 o 
  11   0   4      190.60      183.99      8.84 o 
  12   0   4      572.51      588.03     18.96 o 
  13   0   4     1123.01     1194.96     23.15 o 
  14   0   4     1369.35     1367.86     55.59 o 
  15   0   4      618.22      602.12     43.31 o 
  16   0   4      176.83      167.59      8.44 o 
 -16   1   4       14.42        7.86      2.39 o 
 -15   1   4      112.38      118.33      4.27 o 
 -14   1   4        3.18       -0.30      1.59 o 
 -13   1   4       34.00       36.26      2.44 o 
 -12   1   4      376.81      364.31      5.92 o 
 -11   1   4      213.31      211.47      4.73 o 
 -10   1   4       32.13       29.06      1.73 o 
  -9   1   4        1.05        1.58      0.81 o 
  -8   1   4       11.87       12.75      0.96 o 
  -7   1   4       15.62       20.64      0.95 o 
  -6   1   4        3.66        5.73      0.58 o 
  -5   1   4     1462.27     1673.24     12.05 o 
  -4   1   4      145.67      163.75      1.99 o 
  -3   1   4       37.54       42.27      1.02 o 
  -2   1   4     1971.13     2029.55     12.79 o 
  -1   1   4     1446.89     1446.36     11.36 o 
   0   1   4       78.16       81.89      0.97 o 
   1   1   4      111.06      133.07      1.95 o 
   2   1   4     2773.92     2902.45     17.40 o 
   3   1   4        1.06        1.57      0.45 o 
   4   1   4     1565.68     1694.43     10.17 o 
   5   1   4     1084.59     1172.28      8.09 o 
   6   1   4        1.25        0.71      0.78 o 
   7   1   4       72.01       74.74      1.87 o 
   8   1   4        3.48        2.51      0.74 o 
   9   1   4       14.82       12.96      1.16 o 
  10   1   4      525.49      532.84      8.72 o 
  11   1   4      415.61      422.31      7.15 o 
  12   1   4       58.80       50.87      3.36 o 
  13   1   4       16.85       15.96      2.47 o 
  14   1   4       81.48       67.21      5.25 o 
  15   1   4       47.36       45.23      4.05 o 
  16   1   4       34.46       34.63      3.33 o 
 -16   2   4       77.06       72.71      4.15 o 
 -15   2   4       12.16        9.82      4.22 o 
 -14   2   4       12.44       11.48      3.84 o 
 -13   2   4      593.91      592.47      8.55 o 
 -12   2   4      302.89      341.63      7.91 o 
 -11   2   4       86.65       91.80      3.49 o 
 -10   2   4      240.93      241.57      4.53 o 
  -9   2   4     1159.75     1169.02     10.61 o 
  -8   2   4     1228.44     1230.99     10.18 o 
  -7   2   4     2898.57     2800.90     17.46 o 
  -6   2   4     6148.79     6157.67     35.97 o 
  -5   2   4      289.77      382.64      3.60 o 
  -4   2   4     1489.88     1365.88      9.01 o 
  -3   2   4      714.03      717.42      9.02 o 
  -2   2   4     1451.81     1474.14     11.50 o 
  -1   2   4      107.91       86.19      1.73 o 
   0   2   4     1743.54     1786.69     11.89 o 
   1   2   4     2007.39     2079.77     16.71 o 
   2   2   4     1510.96     1484.82     10.20 o 
   3   2   4     7714.32     7948.58     51.64 o 
   4   2   4     1312.74     1275.55      7.64 o 
   5   2   4     1607.70     1621.71      9.25 o 
   6   2   4     2838.00     2882.43     16.52 o 
   7   2   4      961.92      963.57      7.30 o 
   8   2   4      383.04      369.17      4.42 o 
   9   2   4      457.79      418.30      5.47 o 
  10   2   4       20.70       11.59      1.56 o 
  11   2   4      165.39      155.38      3.99 o 
  12   2   4      401.55      395.50      6.83 o 
  13   2   4      627.07      635.84      9.30 o 
  14   2   4       39.24       42.24      3.10 o 
  15   2   4      590.69      630.46     10.59 o 
  16   2   4      304.72      343.88      8.54 o 
 -15   3   4       27.58       21.04      8.05 o 
 -14   3   4        8.81        4.45      2.94 o 
 -13   3   4        6.80        1.06      2.61 o 
 -12   3   4      484.00      464.75     11.44 o 
 -11   3   4      669.87      665.76     13.75 o 
 -10   3   4       62.55       63.49      6.57 o 
  -9   3   4       12.38        8.78      1.65 o 
  -8   3   4     2088.91     2042.15     25.33 o 
  -7   3   4       87.17      101.14      3.06 o 
  -6   3   4      831.68      895.17     12.97 o 
  -5   3   4       42.25       47.00      1.54 o 
  -4   3   4      610.83      695.15      6.47 o 
  -3   3   4      755.97      804.12      8.10 o 
  -2   3   4       56.21       54.00      1.96 o 
  -1   3   4        4.42        3.01      0.78 o 
   0   3   4     2074.97     2337.70     18.82 o 
   1   3   4       14.24       10.67      0.94 o 
   2   3   4      498.33      521.62      5.52 o 
   3   3   4        0.53       -0.26      0.57 o 
   4   3   4        0.14        0.97      0.71 o 
   5   3   4       79.05       82.85      4.93 o 
   6   3   4        8.43        4.47      0.91 o 
   7   3   4      181.78      192.76      5.30 o 
   8   3   4      280.94      271.69     11.10 o 
   9   3   4       76.43       64.36      3.61 o 
  10   3   4       56.26       50.08      3.16 o 
  11   3   4        0.74       -0.53      1.76 o 
  12   3   4        3.44        0.61      2.23 o 
  13   3   4       51.55       38.26      4.13 o 
  14   3   4        3.78        3.12      4.50 o 
  15   3   4      223.49      209.16     10.27 o 
 -14   4   4      292.39      291.47     18.05 o 
 -13   4   4      116.45      138.55     13.96 o 
 -12   4   4        6.83        7.46      6.01 o 
 -11   4   4       12.17       17.66      6.00 o 
 -10   4   4      276.63      276.51     15.51 o 
  -8   4   4        5.71        6.24      4.69 o 
  -7   4   4      513.76      499.79     20.41 o 
  -6   4   4       20.94       21.77      2.39 o 
  -5   4   4      934.88      910.59     17.91 o 
  -4   4   4      714.72      698.26      8.92 o 
  -3   4   4     1312.25     1280.51     12.33 o 
  -2   4   4     1253.21     1241.15     13.20 o 
  -1   4   4     2116.27     2072.38     19.79 o 
   0   4   4     3019.18     3112.91     23.72 o 
   1   4   4     1655.89     1669.50     15.19 o 
   2   4   4     1476.62     1490.00     13.95 o 
   3   4   4      665.02      694.54      7.23 o 
   4   4   4      633.98      635.44      9.34 o 
   5   4   4      341.47      356.46     10.28 o 
   6   4   4      247.33      256.59     13.12 o 
   7   4   4      350.05      406.34     11.36 o 
   8   4   4      598.96      655.25     22.08 o 
   9   4   4      627.19      648.96     15.67 o 
  10   4   4      511.97      466.42     21.26 o 
  11   4   4      197.97      182.84     14.27 o 
  12   4   4      214.19      217.32     15.86 o 
  13   4   4      181.46      169.96     14.31 o 
  14   4   4       73.53       67.91     11.34 o 
 -13   5   4       58.97       41.52      9.55 o 
 -12   5   4        0.04        4.77      6.28 o 
 -11   5   4       20.58        7.76      4.84 o 
 -10   5   4        0.22       -7.63      4.87 o 
  -9   5   4        0.22        1.59      4.91 o 
  -8   5   4       32.54       35.54      7.69 o 
  -7   5   4      176.73      180.59     12.69 o 
  -6   5   4       33.98       40.41      4.17 o 
  -5   5   4        1.60        0.02      3.66 o 
  -4   5   4       28.27       19.46      3.25 o 
  -3   5   4       95.58       83.97      7.68 o 
  -2   5   4      405.05      382.98      8.30 o 
  -1   5   4      156.94      158.67      5.22 o 
   0   5   4       50.58       46.71      3.77 o 
   1   5   4      897.07      917.15     15.45 o 
   2   5   4       34.15       26.69      3.15 o 
   3   5   4        5.92        5.49      2.23 o 
   4   5   4        2.12        0.44      3.23 o 
   5   5   4        4.71        2.15      3.70 o 
   6   5   4       20.90       13.68      3.62 o 
   7   5   4      135.51      123.61      6.89 o 
   8   5   4      110.03      101.61     11.61 o 
   9   5   4       17.54       15.48      6.12 o 
  10   5   4       62.49       59.03     10.12 o 
  11   5   4       37.42       38.79      9.30 o 
  12   5   4        2.69       -1.40      5.75 o 
 -11   6   4      174.69      164.89     14.43 o 
 -10   6   4      400.74      442.69     22.71 o 
  -9   6   4      231.92      264.48     16.85 o 
  -8   6   4      376.34      349.67     19.15 o 
  -7   6   4      340.09      310.09     17.44 o 
  -6   6   4      279.59      287.95     16.15 o 
  -5   6   4      493.70      502.29     21.53 o 
  -4   6   4      361.62      322.31     16.84 o 
  -3   6   4      456.33      428.28     18.80 o 
  -2   6   4       86.23       88.01      7.39 o 
  -1   6   4       95.64      100.97      5.37 o 
   0   6   4     1068.66     1081.66     18.36 o 
   1   6   4        3.08        0.75      2.32 o 
   2   6   4      883.58      887.91     16.12 o 
   3   6   4      283.78      281.83      9.83 o 
   4   6   4      140.06      123.28     13.67 o 
   5   6   4      226.46      243.19     10.04 o 
   6   6   4      250.11      275.85     10.72 o 
   7   6   4      610.21      638.44     25.91 o 
   8   6   4       35.11       44.42      8.85 o 
   9   6   4      451.22      435.72     22.61 o 
  10   6   4      223.72      251.91     17.98 o 
  -8   7   4        1.65        4.40      6.72 o 
  -7   7   4        4.64        6.77      6.44 o 
  -6   7   4       45.16       51.00      9.38 o 
  -5   7   4        1.31       -2.84      4.60 o 
  -4   7   4       67.63       54.06      9.49 o 
  -3   7   4        6.24        6.66      4.32 o 
  -2   7   4       94.48       89.11      8.07 o 
  -1   7   4      109.70       97.68      8.12 o 
   0   7   4       79.50       64.98      6.85 o 
   1   7   4       69.99       70.70      5.52 o 
   2   7   4      221.02      204.07      7.86 o 
   3   7   4       68.76       75.43      5.75 o 
   4   7   4        4.02        6.40      3.86 o 
   5   7   4       78.29       75.69     10.78 o 
   6   7   4      353.09      351.72     19.83 o 
   7   7   4      306.76      342.72     20.19 o 
 -16   1   5      212.69      238.65      8.87 o 
 -15   1   5       81.77       86.80      3.97 o 
 -14   1   5      140.99      151.89      4.57 o 
 -13   1   5       67.49       70.89      3.79 o 
 -12   1   5      186.37      194.51      4.05 o 
 -11   1   5       69.87       64.25      2.57 o 
 -10   1   5      571.05      563.89      6.08 o 
  -9   1   5      947.22      947.11      7.86 o 
  -8   1   5     1278.95     1263.65      8.86 o 
  -7   1   5     2744.36     2702.33     15.50 o 
  -6   1   5     1661.13     1584.42     15.99 o 
  -5   1   5     1363.69     1314.26      8.91 o 
  -4   1   5     2356.95     2307.03     20.26 o 
  -3   1   5      988.17      939.56      6.08 o 
  -2   1   5     1700.09     1677.57      9.90 o 
  -1   1   5      695.80      709.38      4.41 o 
   0   1   5     2387.32     2300.06     12.41 o 
   1   1   5       20.07       33.33      0.96 o 
   2   1   5      181.05      165.97      2.01 o 
   3   1   5     5709.56     5842.13     34.35 o 
   4   1   5     2389.80     2375.97     13.20 o 
   5   1   5     8236.59     8475.27     47.28 o 
   6   1   5     4323.82     4542.17     26.67 o 
   7   1   5     2198.70     2204.09     14.41 o 
   8   1   5      380.89      363.24      4.57 o 
   9   1   5      307.93      309.24      4.35 o 
  10   1   5      795.89      811.29     10.46 o 
  11   1   5       33.33       39.00      2.99 o 
  12   1   5      272.71      283.26      6.73 o 
  13   1   5        2.39        0.12      1.81 o 
  14   1   5        5.59        6.24      2.29 o 
  15   1   5      122.58      122.23      7.46 o 
  16   1   5      154.52      177.19      7.23 o 
 -16   2   5       41.00       35.83      3.26 o 
 -15   2   5        0.85       -0.72      1.86 o 
 -14   2   5        8.95        7.40      2.01 o 
 -13   2   5       28.99       26.71      2.32 o 
 -12   2   5      361.04      342.45      6.00 o 
 -11   2   5       60.12       63.55      2.78 o 
 -10   2   5      931.06      906.12     10.44 o 
  -9   2   5       70.78       68.45      2.32 o 
  -8   2   5       17.37       15.81      1.05 o 
  -7   2   5       69.53       77.97      2.05 o 
  -6   2   5      329.03      316.22      3.31 o 
  -5   2   5     1256.82     1323.52      8.74 o 
  -4   2   5     2566.94     2767.82     16.78 o 
  -3   2   5      301.50      291.75      4.44 o 
  -2   2   5      394.80      441.06      4.21 o 
  -1   2   5        4.91        9.39      1.18 o 
   0   2   5      565.06      608.60      4.94 o 
   1   2   5      105.22      109.05      1.54 o 
   2   2   5      328.55      365.97      4.70 o 
   3   2   5     2090.74     2365.48     16.03 o 
   4   2   5     1376.58     1552.36      8.75 o 
   5   2   5       21.20       28.21      0.83 o 
   6   2   5       11.91       12.78      0.75 o 
   7   2   5       54.30       51.03      1.66 o 
   8   2   5       29.67       27.04      1.51 o 
   9   2   5       56.47       48.79      2.39 o 
  10   2   5      106.31       90.93      3.15 o 
  11   2   5        0.51        0.09      1.24 o 
  12   2   5      711.89      726.02      9.94 o 
  13   2   5        2.13       -0.88      1.57 o 
  14   2   5       15.91       10.61      2.25 o 
  15   2   5        2.27       -1.56      1.90 o 
 -15   3   5        8.31        6.15      3.30 o 
 -14   3   5        4.17        4.86      5.21 o 
 -13   3   5       43.04       35.05      8.23 o 
 -12   3   5      129.59      131.71      6.04 o 
 -11   3   5      281.69      290.06      6.88 o 
 -10   3   5     1456.41     1506.94     19.69 o 
  -9   3   5     1299.20     1288.11     16.84 o 
  -8   3   5      589.98      562.99      7.74 o 
  -7   3   5     4173.77     4130.21     36.26 o 
  -6   3   5     4244.68     4256.77     36.83 o 
  -5   3   5      780.65      739.32      8.04 o 
  -4   3   5     1080.01     1085.22      8.57 o 
  -3   3   5      439.33      421.25      5.79 o 
  -2   3   5      529.37      491.35      8.16 o 
  -1   3   5      211.80      165.99      2.82 o 
   0   3   5     1252.47     1234.11     10.37 o 
   1   3   5      179.71      151.99      2.39 o 
   2   3   5       17.83       29.63      1.31 o 
   3   3   5     1278.00     1262.86     10.66 o 
   4   3   5     1087.92      990.43      9.55 o 
   5   3   5     1725.92     1681.21     14.96 o 
   6   3   5     1116.17     1093.58     13.51 o 
   7   3   5      245.73      261.88      8.49 o 
   8   3   5      587.20      594.48     18.07 o 
   9   3   5      732.27      689.71     11.09 o 
  10   3   5      371.93      370.75      7.81 o 
  11   3   5      714.50      703.29     14.21 o 
  12   3   5      396.77      389.69      8.87 o 
  13   3   5      123.39      127.05      7.25 o 
  14   3   5       31.98       31.35      7.95 o 
  15   3   5      307.93      348.05     10.66 o 
 -14   4   5        0.10       -1.96      5.84 o 
 -13   4   5       36.57       25.77      7.33 o 
 -12   4   5       10.87        0.10      5.11 o 
 -11   4   5        3.27       -1.00      4.64 o 
 -10   4   5        7.20       10.08      5.09 o 
  -9   4   5       57.30       57.09      7.21 o 
  -8   4   5        0.36        0.13      1.23 o 
  -7   4   5       94.06       87.40      5.11 o 
  -6   4   5        2.79        2.03      2.15 o 
  -5   4   5        0.15       -3.11      1.55 o 
  -4   4   5       22.77       18.80      2.32 o 
  -3   4   5       15.13       17.12      1.85 o 
  -2   4   5       60.71       50.70      2.21 o 
  -1   4   5      153.73      162.78      3.59 o 
   0   4   5      796.39      807.98      8.05 o 
   1   4   5        9.46        3.75      0.88 o 
   2   4   5       46.14       39.78      1.90 o 
   3   4   5       45.72       44.82      2.96 o 
   4   4   5      133.34      139.34      6.42 o 
   5   4   5       22.95       19.72      3.33 o 
   6   4   5       31.39       18.70      3.42 o 
   7   4   5       55.53       59.31      5.33 o 
   8   4   5      135.91      114.20      6.41 o 
   9   4   5       69.08       58.16      5.64 o 
  10   4   5      117.02      114.67     19.68 o 
  11   4   5        0.12       -5.06      4.64 o 
  12   4   5       12.00        4.76      5.61 o 
  13   4   5        0.30        0.71      5.52 o 
  14   4   5      113.79      134.98     14.91 o 
 -13   5   5      244.44      227.06     16.48 o 
 -12   5   5       32.36       21.58      7.87 o 
 -10   5   5      265.66      219.67     15.06 o 
  -9   5   5     1083.55     1100.20     34.99 o 
  -8   5   5     1390.15     1380.43     39.74 o 
  -7   5   5      649.51      634.24     27.06 o 
  -6   5   5      224.81      245.72      8.36 o 
  -5   5   5      526.63      545.18     20.74 o 
  -4   5   5      244.32      257.68      8.87 o 
  -3   5   5      384.97      372.09     10.49 o 
  -2   5   5       21.80        5.78      4.43 o 
  -1   5   5       74.49       66.64      8.99 o 
   0   5   5      109.28      109.37      4.94 o 
   1   5   5      240.44      234.95      7.11 o 
   2   5   5     1653.45     1679.73     23.93 o 
   3   5   5      325.73      325.90      8.62 o 
   4   5   5     1165.57     1189.41     28.81 o 
   5   5   5       51.95       50.09      5.28 o 
   6   5   5     1588.26     1551.41     28.65 o 
   7   5   5      661.66      617.40     15.79 o 
   8   5   5      218.46      227.68     17.90 o 
   9   5   5      665.55      685.11     27.56 o 
  10   5   5      203.73      207.10     15.61 o 
  11   5   5      267.02      272.01     18.37 o 
  12   5   5       63.77       40.37      9.28 o 
 -11   6   5        8.17       10.16      7.08 o 
 -10   6   5       52.35       54.56     10.18 o 
  -9   6   5        2.37        3.22      5.59 o 
  -8   6   5        2.18       -2.66      4.72 o 
  -7   6   5       50.14       48.11      8.92 o 
  -6   6   5       14.15        9.13      5.55 o 
  -5   6   5      110.10      116.47     12.03 o 
  -4   6   5      184.33      187.87     13.21 o 
  -3   6   5       32.49       37.69      7.18 o 
  -2   6   5       19.02       11.85      6.84 o 
  -1   6   5       25.01       33.17      5.11 o 
   0   6   5        7.49        1.65      2.51 o 
   1   6   5      262.13      291.03      8.70 o 
   2   6   5       40.62       36.02      4.00 o 
   3   6   5      116.50      111.47      7.40 o 
   4   6   5       16.28       13.08      3.90 o 
   5   6   5        5.45        2.00      3.35 o 
   6   6   5       98.29       88.80      7.32 o 
   7   6   5        5.39        9.86      6.20 o 
   8   6   5      106.66      111.89     13.26 o 
   9   6   5       38.50       63.14     11.09 o 
  10   6   5       23.55        9.73      7.23 o 
  -7   7   5       55.74       55.95     10.47 o 
  -6   7   5      320.27      337.39     19.08 o 
  -5   7   5       92.87       82.65     11.09 o 
  -4   7   5      428.81      422.72     15.33 o 
  -3   7   5      768.64      781.24     23.70 o 
  -2   7   5       35.82       44.58     10.32 o 
  -1   7   5      212.65      222.47     10.52 o 
   0   7   5       51.58       56.22      6.47 o 
   1   7   5       72.19       82.49      7.53 o 
   2   7   5      498.67      491.01     15.48 o 
   3   7   5      359.64      395.08     10.95 o 
   4   7   5      104.20      128.11     16.25 o 
   5   7   5       37.74       33.11      8.14 o 
   6   7   5      325.52      324.87     19.11 o 
   7   7   5      584.06      564.61     25.99 o 
 -16   0   6      313.64      346.21     17.85 o 
 -15   0   6      461.83      502.45     12.50 o 
 -14   0   6       42.72       38.53      4.88 o 
 -13   0   6      392.92      384.97     15.09 o 
 -12   0   6      505.69      487.64     10.14 o 
 -11   0   6     1309.46     1262.53     16.42 o 
 -10   0   6      479.75      441.47      6.95 o 
  -9   0   6      599.95      592.55     13.04 o 
  -8   0   6      884.05      924.60     10.33 o 
  -7   0   6      234.17      188.53      3.34 o 
  -6   0   6     2404.77     2466.65     21.57 o 
  -5   0   6     3737.13     3965.92     32.83 o 
  -4   0   6     2816.43     3032.50     23.22 o 
  -3   0   6     3998.71     3903.84     26.95 o 
  -2   0   6     1649.39     1753.17     13.96 o 
  -1   0   6      457.14      433.77      4.34 o 
   0   0   6     3126.03     3188.18     26.35 o 
   1   0   6      788.78      853.45      7.57 o 
   2   0   6     2726.53     2757.87     21.85 o 
   3   0   6      144.32      140.88      2.51 o 
   4   0   6     2363.39     2151.76     17.98 o 
   5   0   6     1494.97     1439.62     15.06 o 
   6   0   6     4386.49     4418.47     48.52 o 
   7   0   6     3612.46     3581.95     36.66 o 
   8   0   6        4.69        2.13      1.23 o 
   9   0   6     2680.59     2628.24     26.31 o 
  10   0   6      925.14      900.13     13.37 o 
  11   0   6      167.82      169.16     10.50 o 
  12   0   6      137.39      151.45      7.15 o 
  13   0   6       12.76       10.15      3.22 o 
  14   0   6        4.93       -1.48      6.17 o 
  15   0   6       92.21       91.42      6.77 o 
  16   0   6      915.47      941.55     24.72 o 
 -16   1   6       28.87       27.16      4.71 o 
 -15   1   6        5.58        7.52      2.03 o 
 -14   1   6      169.22      172.81      4.82 o 
 -13   1   6       43.23       39.80      2.57 o 
 -12   1   6        0.02        0.11      1.18 o 
 -11   1   6      376.41      364.35      5.37 o 
 -10   1   6        0.89       -0.03      0.92 o 
  -9   1   6        6.49        4.18      0.85 o 
  -8   1   6       10.09        6.90      0.92 o 
  -7   1   6       88.23       98.41      2.37 o 
  -6   1   6        0.23       -0.50      0.53 o 
  -5   1   6        1.70        3.17      0.56 o 
  -4   1   6     4864.90     5345.60     30.63 o 
  -3   1   6     1109.00     1204.51      7.58 o 
  -2   1   6       91.33       88.77      1.39 o 
  -1   1   6      443.37      438.64      3.14 o 
   0   1   6      204.58      207.65      1.85 o 
   1   1   6       85.89       93.78      1.15 o 
   2   1   6      803.21      907.39      6.12 o 
   3   1   6     1874.42     1982.42     12.54 o 
   4   1   6      947.70      988.76      7.05 o 
   5   1   6        9.32       15.26      0.85 o 
   6   1   6      367.33      385.90      3.97 o 
   7   1   6       79.76       74.50      1.86 o 
   8   1   6      553.10      594.86      6.22 o 
   9   1   6        0.39       -0.14      0.86 o 
  10   1   6       36.94       39.24      2.56 o 
  11   1   6      767.90      753.93     11.62 o 
  12   1   6       41.50       36.43      3.10 o 
  13   1   6       75.32       72.37      4.46 o 
  14   1   6      194.98      193.40      6.05 o 
  15   1   6       56.17       49.76      3.88 o 
  16   1   6       58.24       57.99      4.12 o 
 -16   2   6      168.58      180.91      5.71 o 
 -15   2   6      139.72      149.24      5.23 o 
 -14   2   6      241.03      273.63      5.73 o 
 -13   2   6      200.86      225.23      5.30 o 
 -12   2   6      237.84      266.76      5.26 o 
 -11   2   6      331.08      338.95      5.76 o 
 -10   2   6     4236.67     4251.55     36.74 o 
  -9   2   6     1045.40     1024.50     10.31 o 
  -8   2   6      532.56      529.97      5.38 o 
  -7   2   6     1272.79     1308.26      9.96 o 
  -6   2   6     1070.32     1094.82      7.99 o 
  -5   2   6      294.34      253.03      2.93 o 
  -4   2   6     1073.10      903.21      6.63 o 
  -3   2   6      510.96      467.45      4.11 o 
  -2   2   6      951.05     1170.70      9.01 o 
  -1   2   6      677.60      597.25      4.98 o 
   0   2   6      806.83      810.01      6.64 o 
   1   2   6     1609.18     1586.09     12.96 o 
   2   2   6     1001.45      996.32     12.12 o 
   3   2   6     7018.45     7234.04     56.79 o 
   4   2   6     2302.04     2224.01     12.24 o 
   5   2   6     5736.91     5906.72     28.61 o 
   6   2   6     1094.24     1034.36      6.89 o 
   7   2   6      467.22      443.78      4.72 o 
   8   2   6      733.39      695.50      9.79 o 
   9   2   6      422.83      418.00      7.32 o 
  10   2   6      103.84      123.54      4.07 o 
  11   2   6       45.46       46.56      2.68 o 
  12   2   6      326.91      328.89      6.74 o 
  13   2   6       10.00       13.15      2.80 o 
  14   2   6      345.56      359.81      6.96 o 
  15   2   6      275.69      287.32      7.86 o 
 -15   3   6       11.98        5.08      3.17 o 
 -14   3   6       31.98       27.89      4.01 o 
 -13   3   6       16.11       17.88      4.34 o 
 -12   3   6       56.77       52.00      3.61 o 
 -11   3   6       56.54       54.04      3.43 o 
 -10   3   6      155.97      135.04      4.53 o 
  -9   3   6        1.41        1.08      1.43 o 
  -8   3   6      530.07      517.64      8.26 o 
  -7   3   6      870.20      847.00     11.75 o 
  -6   3   6      586.01      607.77      8.10 o 
  -5   3   6      917.66      891.84     10.77 o 
  -4   3   6        8.18        6.61      0.92 o 
  -3   3   6       14.50       13.59      0.90 o 
  -2   3   6        8.53       15.02      1.01 o 
  -1   3   6      209.88      204.60      2.73 o 
   0   3   6       35.51       37.49      1.23 o 
   1   3   6     1600.96     1597.66     11.94 o 
   2   3   6      335.58      379.65      3.64 o 
   3   3   6       46.41       46.37      1.54 o 
   4   3   6       31.64       32.44      1.47 o 
   5   3   6        9.45       15.35      1.43 o 
   6   3   6       39.66       33.39      3.08 o 
   7   3   6        0.49       -0.46      2.68 o 
   8   3   6      153.96      119.01      3.36 o 
   9   3   6       52.68       43.08      2.78 o 
  10   3   6        6.13        6.10      1.88 o 
  11   3   6      125.55      123.31      4.85 o 
  12   3   6        0.01       -1.20      2.05 o 
  13   3   6        1.92       -0.59      4.40 o 
  14   3   6        0.03       -0.10      2.04 o 
 -14   4   6      218.31      225.46     16.03 o 
 -13   4   6      164.84      168.52     13.78 o 
 -12   4   6       76.71       70.01     10.06 o 
 -11   4   6       83.04       97.71     11.29 o 
 -10   4   6       14.85       15.34      3.35 o 
  -9   4   6      730.65      730.87     15.77 o 
  -8   4   6      288.57      293.81      9.03 o 
  -7   4   6     1577.59     1614.01     34.03 o 
  -6   4   6      552.29      563.53     12.71 o 
  -5   4   6      664.35      697.29     22.54 o 
  -4   4   6      970.29      948.42     15.02 o 
  -3   4   6     1217.88     1171.12     14.61 o 
  -2   4   6     1051.91     1079.86     11.06 o 
  -1   4   6       10.98        9.29      1.18 o 
   0   4   6      704.77      692.03      8.41 o 
   1   4   6      499.84      473.96      7.54 o 
   2   4   6     1496.94     1501.61     18.29 o 
   3   4   6     1443.42     1507.89     21.28 o 
   4   4   6     1148.05     1186.81     22.36 o 
   5   4   6      103.92       99.50      5.90 o 
   6   4   6     1392.07     1286.22     47.82 o 
   7   4   6      286.97      301.50     10.18 o 
   8   4   6      412.39      420.30     12.29 o 
   9   4   6       67.42       65.88      6.03 o 
  10   4   6      115.94      140.49     14.83 o 
  11   4   6      175.12      188.55     14.67 o 
  12   4   6      112.67      100.23     12.31 o 
  13   4   6      472.55      453.22     23.23 o 
 -13   5   6      116.06      123.40     14.17 o 
 -12   5   6       53.11       44.18      9.28 o 
 -11   5   6       15.45       14.49      6.45 o 
 -10   5   6       21.44        3.48      2.98 o 
  -9   5   6      374.06      399.73     19.59 o 
  -8   5   6       51.60       32.29      7.48 o 
  -7   5   6      104.69       85.55      9.28 o 
  -6   5   6      110.22       96.84      6.03 o 
  -5   5   6        0.30        1.70      4.03 o 
  -4   5   6        3.70        3.71      2.13 o 
  -3   5   6        3.52        4.09      4.22 o 
  -2   5   6      333.86      322.80     11.22 o 
  -1   5   6      139.35      142.83     16.29 o 
   0   5   6      267.90      270.15      7.56 o 
   1   5   6      105.67       99.47      5.11 o 
   2   5   6      146.15      140.10      5.66 o 
   3   5   6       23.65       26.22      3.34 o 
   4   5   6      103.20       88.08      6.64 o 
   5   5   6       45.20       43.77      5.09 o 
   6   5   6      402.57      380.76     12.14 o 
   7   5   6       13.40       12.68      3.65 o 
   8   5   6        6.96       10.34      3.66 o 
   9   5   6       94.06      123.13     12.19 o 
  10   5   6       54.59       61.82     10.14 o 
  11   5   6        1.17        0.60      6.60 o 
  12   5   6       23.27       11.41      7.60 o 
 -10   6   6      171.60      176.15     14.85 o 
  -9   6   6      217.27      219.77     15.66 o 
  -8   6   6      304.31      327.14     18.31 o 
  -7   6   6      488.03      505.28     22.50 o 
  -6   6   6      590.55      588.39     24.29 o 
  -5   6   6      233.31      238.36     14.73 o 
  -4   6   6      142.38      137.38     11.27 o 
  -3   6   6       95.71       90.50      7.80 o 
  -2   6   6       91.25      101.51      7.81 o 
  -1   6   6     1645.26     1595.35     30.95 o 
   0   6   6      547.42      552.60     15.76 o 
   1   6   6      340.14      357.55      9.72 o 
   2   6   6      587.63      588.85     14.04 o 
   3   6   6      920.11      923.63     16.89 o 
   4   6   6      553.32      578.32     16.03 o 
   5   6   6      389.20      384.99     12.95 o 
   6   6   6      280.52      289.24     12.37 o 
   7   6   6       16.89       17.49      5.35 o 
   8   6   6        2.81        1.65      5.83 o 
   9   6   6       80.76       84.38     12.48 o 
  10   6   6       12.61       10.64      6.82 o 
  -7   7   6        1.74       -0.37      5.74 o 
  -6   7   6        3.49        2.96      5.66 o 
  -5   7   6        7.49       18.84      4.85 o 
  -4   7   6       23.78       13.10      4.18 o 
  -3   7   6        3.40        0.12      3.54 o 
  -2   7   6      112.94      111.17      9.14 o 
  -1   7   6       80.40       77.70      7.63 o 
   0   7   6        3.08        4.19      4.97 o 
   1   7   6        5.00        5.44      3.67 o 
   2   7   6       31.73       21.90      4.75 o 
   3   7   6        0.68        3.32      2.93 o 
   4   7   6       17.73       18.00      6.66 o 
   5   7   6      102.84      114.59      8.99 o 
   6   7   6       30.14       27.21      8.25 o 
 -16   1   7      190.83      191.99      6.88 o 
 -15   1   7      249.09      245.40      6.98 o 
 -14   1   7       99.73       96.31      3.78 o 
 -13   1   7      482.34      498.32      7.55 o 
 -12   1   7       99.76       94.72      3.31 o 
 -11   1   7      325.48      316.55      5.01 o 
 -10   1   7      535.92      506.44      6.00 o 
  -9   1   7      859.05      866.04      8.20 o 
  -8   1   7      607.73      609.16      5.94 o 
  -7   1   7      506.92      482.01      4.67 o 
  -6   1   7     2097.53     2173.21     13.41 o 
  -5   1   7     2138.94     2139.73     14.50 o 
  -4   1   7     8471.36     8714.61     48.91 o 
  -3   1   7     3912.47     3922.41     22.87 o 
  -2   1   7     1751.64     1633.71      9.44 o 
  -1   1   7      554.32      509.29      3.76 o 
   0   1   7     2111.41     2104.55     11.69 o 
   1   1   7     1121.88     1041.40      6.49 o 
   2   1   7     2336.06     2414.32     13.67 o 
   3   1   7      414.06      365.66      4.23 o 
   4   1   7      316.46      425.82      3.68 o 
   5   1   7       98.18       91.82      1.87 o 
   6   1   7      852.26      758.92      6.88 o 
   7   1   7     2333.73     2371.93     16.40 o 
   8   1   7      684.73      702.72      7.02 o 
   9   1   7     1811.29     1809.72     17.33 o 
  10   1   7      208.89      204.83      6.13 o 
  11   1   7      220.53      221.64      5.96 o 
  12   1   7      737.57      733.26     11.87 o 
  13   1   7      388.31      408.64      9.55 o 
  14   1   7      164.22      177.77      5.94 o 
  15   1   7      107.55      107.99      5.15 o 
 -16   2   7       15.06       13.32      4.13 o 
 -15   2   7        0.07        0.31      1.93 o 
 -14   2   7      124.17      120.34      4.22 o 
 -13   2   7        4.04        3.79      1.60 o 
 -12   2   7       17.80       20.95      2.03 o 
 -11   2   7       33.85       34.50      2.11 o 
 -10   2   7      784.85      772.70      8.80 o 
  -9   2   7      303.76      294.45      4.65 o 
  -8   2   7      357.30      355.25      4.26 o 
  -7   2   7        0.00       -0.53      0.68 o 
  -6   2   7      237.27      257.39      2.98 o 
  -5   2   7       71.25       76.23      1.56 o 
  -4   2   7      150.32      157.85      2.07 o 
  -3   2   7      100.94      130.37      1.89 o 
  -2   2   7      467.31      545.62      3.97 o 
  -1   2   7      595.98      635.36      4.41 o 
   0   2   7      108.28      131.51      2.05 o 
   1   2   7        0.01       -0.83      0.41 o 
   2   2   7       70.03       87.79      1.34 o 
   3   2   7        6.54        7.40      0.57 o 
   4   2   7       79.60       84.20      1.48 o 
   5   2   7        0.97        2.99      0.62 o 
   6   2   7      734.05      841.06      6.74 o 
   7   2   7      126.51      126.83      4.32 o 
   8   2   7       21.33       18.06      1.76 o 
   9   2   7        5.94        8.34      2.09 o 
  10   2   7       35.97       32.31      3.21 o 
  11   2   7        0.01        0.23      1.59 o 
  12   2   7      360.36      353.47     11.93 o 
  13   2   7        4.72        2.18      1.72 o 
  14   2   7       35.66       24.59      2.60 o 
  15   2   7       25.44       18.78      2.66 o 
 -15   3   7      121.15      129.26      8.20 o 
 -14   3   7      403.15      397.39     11.25 o 
 -13   3   7      151.01      142.78      9.22 o 
 -12   3   7       90.91      104.91      5.86 o 
 -11   3   7        5.85        6.76      2.76 o 
 -10   3   7      294.06      296.61      7.16 o 
  -9   3   7        9.67        6.49      1.67 o 
  -8   3   7       11.90        9.61      1.54 o 
  -7   3   7     1787.41     1812.72     23.80 o 
  -6   3   7      771.23      788.53      9.81 o 
  -5   3   7     1715.42     1689.47     17.28 o 
  -4   3   7     2371.51     2287.84     23.97 o 
  -3   3   7     2241.90     2182.95     20.03 o 
  -2   3   7      488.41      449.73      5.37 o 
  -1   3   7     1013.95     1035.87      8.61 o 
   0   3   7     2023.79     2025.67     14.86 o 
   1   3   7     1093.18      997.14      7.78 o 
   2   3   7      345.00      325.07      5.33 o 
   3   3   7     1087.55     1044.34     12.02 o 
   4   3   7      929.15      992.28     13.22 o 
   5   3   7     1298.50     1296.69     28.99 o 
   6   3   7     1069.76     1033.50     20.02 o 
   7   3   7      278.62      309.35      9.71 o 
   8   3   7      922.23      876.59     12.89 o 
   9   3   7      147.88      168.46      4.92 o 
  10   3   7      509.54      524.77      9.98 o 
  11   3   7      153.76      163.46      5.54 o 
  12   3   7       96.63       95.55      9.17 o 
  13   3   7       46.90       43.05      3.81 o 
  14   3   7       85.76       71.62      5.33 o 
 -14   4   7        1.39        1.23      6.22 o 
 -13   4   7       19.27        9.39      6.48 o 
 -12   4   7       32.87       30.15      7.57 o 
 -11   4   7        0.58        4.59      5.45 o 
 -10   4   7        6.49        5.77      2.86 o 
  -9   4   7        9.61       11.06      3.11 o 
  -8   4   7      442.08      432.97     11.48 o 
  -7   4   7        0.03       -0.18      2.00 o 
  -6   4   7      125.93      127.95      7.22 o 
  -5   4   7      382.83      357.22     15.68 o 
  -4   4   7        6.39        2.82      2.10 o 
  -3   4   7       23.24       24.34      1.95 o 
  -2   4   7       35.68       29.55      1.75 o 
  -1   4   7      199.38      199.73      3.75 o 
   0   4   7      782.39      801.83      9.83 o 
   1   4   7        0.55        0.78      1.34 o 
   2   4   7       18.08       23.93      4.83 o 
   3   4   7     1480.94     1521.19     26.81 o 
   4   4   7      218.65      226.69      8.50 o 
   5   4   7       11.41        8.91      3.09 o 
   6   4   7        2.48        0.81      2.63 o 
   7   4   7      135.81      103.94      6.78 o 
   8   4   7        7.80        5.73      3.17 o 
   9   4   7       10.72       10.06      3.61 o 
  10   4   7       24.03       22.35      6.41 o 
  11   4   7       56.23       43.14      5.95 o 
  12   4   7       63.71       60.38     10.37 o 
  13   4   7        0.01        3.77      5.78 o 
 -12   5   7      351.98      389.16     20.96 o 
 -11   5   7       80.25       87.44     11.72 o 
 -10   5   7       62.73       64.10      9.76 o 
  -8   5   7      204.58      208.67     22.04 o 
  -7   5   7      255.28      249.21      8.89 o 
  -6   5   7      542.71      580.44     13.94 o 
  -5   5   7      270.44      256.95     14.18 o 
  -4   5   7      182.04      158.91     11.08 o 
  -3   5   7      459.58      457.79     20.29 o 
  -2   5   7      309.13      323.69     17.08 o 
  -1   5   7      579.82      507.93     29.57 o 
   0   5   7      215.61      212.51      6.75 o 
   1   5   7       76.84       78.52      6.19 o 
   2   5   7      568.04      581.75     11.98 o 
   3   5   7     1032.50     1062.37     17.68 o 
   4   5   7      595.80      614.97     16.65 o 
   5   5   7      280.22      277.33     10.34 o 
   6   5   7      912.37      902.58     20.38 o 
   7   5   7      219.17      227.56      9.72 o 
   8   5   7      133.03      139.04      8.27 o 
   9   5   7      498.19      478.84     14.58 o 
  10   5   7      185.18      155.51     13.71 o 
  11   5   7       95.06       64.31     11.34 o 
 -10   6   7        0.43       -8.49      4.25 o 
  -9   6   7       42.17       45.12      8.95 o 
  -8   6   7      223.35      220.37     15.58 o 
  -7   6   7       25.12       27.63      7.26 o 
  -6   6   7       27.62       23.11      4.26 o 
  -5   6   7       14.73       17.42      6.14 o 
  -4   6   7        0.05        1.00      3.06 o 
  -3   6   7       41.48       48.58      6.21 o 
  -2   6   7        7.59        1.32      3.21 o 
  -1   6   7        9.00       10.28      3.86 o 
   0   6   7       10.91       14.82      3.97 o 
   1   6   7       20.38       20.10      3.95 o 
   2   6   7       83.44       71.75      5.23 o 
   3   6   7       49.31       55.83      4.78 o 
   4   6   7      225.98      243.69     11.87 o 
   5   6   7        2.12       -0.31      3.18 o 
   6   6   7       14.05       14.49      4.33 o 
   7   6   7       37.32       39.28      9.99 o 
   8   6   7        3.68        8.93      6.64 o 
   9   6   7       22.21       20.97      7.99 o 
  -7   7   7      149.98      165.84     14.06 o 
  -6   7   7       72.80       72.78     16.61 o 
  -5   7   7       92.06       75.46     16.81 o 
  -4   7   7      293.50      278.65     12.45 o 
  -2   7   7      182.44      187.46     10.40 o 
  -1   7   7      782.21      689.36     19.54 o 
   0   7   7      149.05      155.60      9.80 o 
   1   7   7      111.74      126.35      8.81 o 
   2   7   7       99.28       93.29      8.13 o 
   3   7   7       18.60       15.94      4.67 o 
   4   7   7      126.17      128.54      9.34 o 
   5   7   7       91.57       94.60     18.51 o 
   6   7   7      128.19      155.55     13.98 o 
 -16   0   8      468.76      484.29     11.68 o 
 -15   0   8      625.97      623.18     13.09 o 
 -14   0   8       10.99        5.85      2.91 o 
 -13   0   8      433.34      457.27     10.27 o 
 -12   0   8       13.81       25.29      3.88 o 
 -11   0   8       41.54       26.09      4.03 o 
 -10   0   8       62.13       77.48      4.57 o 
  -9   0   8       64.00       68.21      3.59 o 
  -8   0   8      562.74      514.58      6.99 o 
  -7   0   8      367.14      354.29      6.72 o 
  -6   0   8     5675.44     5823.63     47.77 o 
  -5   0   8      865.82      812.54      7.36 o 
  -4   0   8     1691.10     1617.16     12.54 o 
  -3   0   8     1874.96     1836.96     14.96 o 
  -2   0   8     1380.20     1427.71     11.90 o 
  -1   0   8     4194.08     4368.24     32.41 o 
   0   0   8     3806.16     3739.61     28.79 o 
   1   0   8      228.59      292.78      4.17 o 
   2   0   8     1310.60     1371.66     11.90 o 
   3   0   8      505.07      441.08      5.37 o 
   4   0   8      648.99      633.37      7.06 o 
   5   0   8     2348.73     2436.70     20.77 o 
   6   0   8     2323.31     2258.81     20.53 o 
   7   0   8     3723.21     3827.16     35.10 o 
   8   0   8      538.31      547.69     18.84 o 
   9   0   8     8023.52     7910.66    121.99 o 
  10   0   8       55.77       51.03      4.01 o 
  11   0   8      114.08      124.40      6.61 o 
  12   0   8      216.53      218.63      8.72 o 
  13   0   8        4.32        1.83      2.99 o 
  14   0   8        2.55        1.53      4.19 o 
  15   0   8      190.43      185.09      9.03 o 
 -16   1   8       38.46       29.89      4.64 o 
 -15   1   8       31.90       31.80      3.44 o 
 -14   1   8      148.06      154.71      4.36 o 
 -13   1   8      380.98      387.41      6.63 o 
 -12   1   8      283.22      261.31      5.66 o 
 -11   1   8       94.82       88.58      2.90 o 
 -10   1   8        5.75       11.85      1.45 o 
  -9   1   8       34.07       31.54      1.80 o 
  -8   1   8      200.49      188.69      3.04 o 
  -7   1   8      102.29       94.65      2.09 o 
  -6   1   8      499.53      580.67      4.95 o 
  -5   1   8      348.00      374.88      3.57 o 
  -4   1   8        3.64        1.25      0.45 o 
  -3   1   8      530.61      590.88      4.30 o 
  -2   1   8      428.67      503.74      3.77 o 
  -1   1   8     1993.88     2178.35     11.83 o 
   0   1   8       68.82       88.37      1.29 o 
   1   1   8      276.09      271.68      2.40 o 
   2   1   8     1284.89     1345.16      8.28 o 
   3   1   8       44.73       48.22      1.03 o 
   4   1   8      643.20      703.10      5.29 o 
   5   1   8     1005.83     1021.52      6.96 o 
   6   1   8        9.97        6.30      0.79 o 
   7   1   8        5.58        5.90      1.02 o 
   8   1   8        1.00        0.58      1.02 o 
   9   1   8      129.61      126.85      4.31 o 
  10   1   8      287.88      270.81      6.44 o 
  11   1   8        0.50        0.81      1.33 o 
  12   1   8       67.36       64.22      3.95 o 
  13   1   8       12.10       13.03      2.68 o 
  14   1   8       46.38       44.00      4.27 o 
  15   1   8       97.58       90.13      4.92 o 
 -16   2   8       30.81       28.07      4.48 o 
 -15   2   8       39.26       44.34      3.08 o 
 -14   2   8      373.13      373.86      7.41 o 
 -13   2   8      580.88      610.60     13.20 o 
 -12   2   8       80.06       93.95      3.20 o 
 -11   2   8      174.52      175.41      3.92 o 
 -10   2   8      319.80      322.06      5.17 o 
  -9   2   8      431.16      417.23      5.77 o 
  -8   2   8     1171.21     1176.15     10.71 o 
  -7   2   8     3723.04     3742.64     25.61 o 
  -6   2   8       99.97       72.33      1.66 o 
  -5   2   8     1489.92     1483.24     10.10 o 
  -4   2   8     1246.60     1292.29      8.29 o 
  -3   2   8     3685.65     3809.10     21.79 o 
  -2   2   8      948.26      889.35      5.67 o 
  -1   2   8      463.72      450.78      3.55 o 
   0   2   8      955.04      876.29      5.59 o 
   1   2   8      379.76      329.87      2.76 o 
   2   2   8     2385.40     2384.19     14.91 o 
   3   2   8       94.47       70.84      1.63 o 
   4   2   8      496.19      445.01      4.48 o 
   5   2   8       66.12       58.37      1.97 o 
   6   2   8     1650.44     1651.69     14.19 o 
   7   2   8     1604.11     1561.29     16.17 o 
   8   2   8     1337.41     1342.01     16.32 o 
   9   2   8      167.55      187.91      5.79 o 
  10   2   8      319.08      325.81      6.83 o 
  11   2   8      486.70      505.66      9.96 o 
  12   2   8      593.14      580.60     10.12 o 
  13   2   8      298.76      328.04      7.10 o 
  14   2   8      103.38      102.92      4.11 o 
  15   2   8       85.21       90.93      4.09 o 
 -15   3   8        0.12       -2.20      3.24 o 
 -14   3   8      102.86      103.08      6.20 o 
 -13   3   8        4.84        5.54      2.31 o 
 -12   3   8        6.72        5.76      3.70 o 
 -11   3   8        0.01       -1.32      1.79 o 
 -10   3   8      194.48      192.87      5.46 o 
  -9   3   8      442.42      445.25      9.24 o 
  -8   3   8       99.87       96.00      3.42 o 
  -7   3   8       74.89       75.40      3.92 o 
  -6   3   8      720.46      719.57     10.59 o 
  -5   3   8        0.05        0.95      1.35 o 
  -4   3   8       95.98       96.79      3.98 o 
  -3   3   8       58.63       62.86      2.18 o 
  -2   3   8        4.06        3.62      0.88 o 
  -1   3   8      359.37      382.47      5.01 o 
   0   3   8      288.11      292.60      3.67 o 
   1   3   8      382.29      388.47      5.53 o 
   2   3   8       73.59       84.57      3.85 o 
   3   3   8      646.01      664.24     11.40 o 
   4   3   8       52.13       47.08      3.50 o 
   5   3   8      310.21      298.41      7.59 o 
   6   3   8      141.27      141.48      6.75 o 
   7   3   8        0.79       -2.34      2.36 o 
   8   3   8        8.90        6.06      1.75 o 
   9   3   8        7.86        5.91      1.78 o 
  10   3   8        0.99        2.43      3.24 o 
  11   3   8       90.81       83.32      6.61 o 
  12   3   8        0.02        1.44      2.19 o 
  13   3   8       25.35       21.00      3.15 o 
  14   3   8       94.56       75.26      5.43 o 
 -14   4   8      234.43      232.63     16.01 o 
 -13   4   8       31.14       26.79      7.40 o 
 -12   4   8       57.90       57.55      9.56 o 
 -11   4   8        6.68        3.81      3.00 o 
 -10   4   8      450.57      442.17     27.60 o 
  -9   4   8      210.83      210.18      8.13 o 
  -8   4   8      282.67      282.28      9.23 o 
  -7   4   8     1048.96     1013.13     19.34 o 
  -6   4   8     2772.44     2623.76     51.46 o 
  -5   4   8     1958.95     2005.87     48.06 o 
  -4   4   8     3333.61     3251.38     55.64 o 
  -3   4   8     1795.71     1800.84     26.23 o 
  -2   4   8      539.94      585.62     10.76 o 
  -1   4   8      304.51      298.11      7.98 o 
   0   4   8      179.64      198.75      6.09 o 
   1   4   8       15.35       12.75      2.41 o 
   2   4   8      397.75      402.53     10.14 o 
   3   4   8      497.95      517.90     18.12 o 
   4   4   8        4.00        4.12      2.78 o 
   5   4   8      655.07      621.23     16.45 o 
   6   4   8      959.08      951.42     20.23 o 
   7   4   8      617.84      600.75     15.50 o 
   8   4   8      979.72      971.90     21.14 o 
   9   4   8      730.74      709.67     17.81 o 
  10   4   8      372.91      378.38     12.93 o 
  11   4   8       51.73       48.77      6.26 o 
  12   4   8      252.14      274.82     18.36 o 
  13   4   8      187.31      213.41     16.88 o 
 -12   5   8       14.64       -2.90      6.05 o 
 -11   5   8       10.98       13.28      6.85 o 
 -10   5   8        2.78        1.06      5.45 o 
  -9   5   8       40.26       52.54      6.22 o 
  -8   5   8        0.14        2.00      2.65 o 
  -7   5   8       47.90       51.31      7.17 o 
  -6   5   8      101.74      102.87      6.30 o 
  -5   5   8       15.33       11.51      5.24 o 
  -4   5   8      239.85      209.57      9.65 o 
  -3   5   8      174.87      161.94     12.17 o 
  -2   5   8      215.96      200.33      9.21 o 
  -1   5   8       41.26       51.18      5.46 o 
   0   5   8        5.59        2.01      1.81 o 
   1   5   8        0.00       -2.22      1.93 o 
   2   5   8        0.33        1.37      2.28 o 
   3   5   8        0.04       -0.04      2.51 o 
   4   5   8       23.09       20.11      4.10 o 
   5   5   8        1.47        3.46      3.28 o 
   6   5   8      333.39      336.79     15.78 o 
   7   5   8        4.83        2.57      3.60 o 
   8   5   8        0.18       -0.96      3.30 o 
   9   5   8        0.57        3.12      3.68 o 
  10   5   8       29.31       31.02      5.55 o 
  11   5   8        4.00       10.21      6.66 o 
 -10   6   8       57.56       39.75      9.27 o 
  -9   6   8      134.62      131.97     13.97 o 
  -8   6   8       97.88      100.50     12.36 o 
  -7   6   8      208.96      234.35     15.72 o 
  -6   6   8      422.51      442.24     12.92 o 
  -5   6   8      237.89      242.38     20.26 o 
  -4   6   8      312.85      320.25     12.68 o 
  -3   6   8      127.86      141.41      9.15 o 
  -2   6   8      250.28      256.63     11.15 o 
  -1   6   8      886.32      889.73     29.25 o 
   0   6   8       59.21       63.37      6.47 o 
   1   6   8      392.71      405.31     13.46 o 
   2   6   8      235.45      240.94      8.15 o 
   3   6   8      362.21      353.45     12.57 o 
   4   6   8      384.31      378.75     13.02 o 
   5   6   8      398.53      421.12     13.95 o 
   6   6   8      656.41      676.38     18.27 o 
   7   6   8        3.91       -3.56      3.49 o 
   8   6   8      170.86      162.59     13.23 o 
   9   6   8      168.51      159.51     16.25 o 
  -6   7   8        1.49       -2.38      3.94 o 
  -5   7   8        7.00       11.25      4.98 o 
  -4   7   8      260.79      264.12     12.24 o 
  -3   7   8       18.18       21.74      5.16 o 
  -2   7   8        0.29       -4.18      6.17 o 
  -1   7   8       82.42       93.28     10.05 o 
   0   7   8       42.34       35.69      5.88 o 
   1   7   8       29.58       35.14      5.66 o 
   2   7   8       16.54       16.18      4.79 o 
   3   7   8        6.91       10.00      6.52 o 
   4   7   8        3.99        3.98      4.05 o 
   5   7   8        4.94       10.25      4.45 o 
 -16   1   9      295.50      292.07      9.05 o 
 -15   1   9       87.57       82.96      5.75 o 
 -14   1   9      182.88      186.52      5.06 o 
 -13   1   9      830.19      850.36     10.64 o 
 -12   1   9       16.51       18.09      1.97 o 
 -11   1   9      331.85      325.54      6.16 o 
 -10   1   9      380.80      367.36      5.32 o 
  -9   1   9     1638.43     1577.23     13.67 o 
  -8   1   9     1708.98     1671.08     12.56 o 
  -7   1   9     1363.29     1307.98     10.14 o 
  -6   1   9     2198.57     2231.63     14.54 o 
  -5   1   9      144.97      136.18      2.08 o 
  -4   1   9     1917.03     1923.59     11.32 o 
  -3   1   9     2897.98     2906.14     16.12 o 
  -2   1   9      801.65      747.47      5.16 o 
  -1   1   9     3368.64     3305.52     19.51 o 
   0   1   9       39.29       21.45      0.92 o 
   1   1   9      288.58      239.34      2.32 o 
   2   1   9      910.61      951.80      6.38 o 
   3   1   9      562.72      523.21      4.05 o 
   4   1   9     1234.15     1255.34      8.38 o 
   5   1   9      164.30      154.65      2.14 o 
   6   1   9     1842.37     1756.69     11.51 o 
   7   1   9       37.25       25.76      2.46 o 
   8   1   9      449.31      443.04      6.72 o 
   9   1   9     1485.38     1456.55     16.16 o 
  10   1   9       99.76      103.52      4.58 o 
  11   1   9      848.36      842.64     12.97 o 
  12   1   9      295.30      296.91      8.29 o 
  13   1   9      487.64      514.59     10.19 o 
  14   1   9       63.49       63.16      4.66 o 
  15   1   9      103.55      102.21      5.05 o 
 -15   2   9        3.13        3.24      1.90 o 
 -14   2   9        2.96        1.06      1.75 o 
 -13   2   9       47.01       39.92      2.88 o 
 -12   2   9      163.65      163.93      5.64 o 
 -11   2   9        1.50        0.02      1.32 o 
 -10   2   9      169.61      149.50      3.55 o 
  -9   2   9      107.98       96.58      2.85 o 
  -8   2   9      193.98      184.29      3.41 o 
  -7   2   9        2.48        1.07      0.78 o 
  -6   2   9      723.33      754.59      6.63 o 
  -5   2   9       59.24       66.07      1.53 o 
  -4   2   9       65.65       72.77      2.01 o 
  -3   2   9      719.04      739.19      5.28 o 
  -2   2   9        0.20        0.14      0.44 o 
  -1   2   9      285.95      268.47      3.64 o 
   0   2   9       56.39       54.47      0.97 o 
   1   2   9       43.97       41.26      1.06 o 
   2   2   9      127.88      137.42      1.73 o 
   3   2   9        3.06        2.13      0.66 o 
   4   2   9       57.99       63.89      1.87 o 
   5   2   9     1693.51     1765.81     16.04 o 
   6   2   9      139.57      157.07      3.72 o 
   7   2   9      152.40      156.61      3.88 o 
   8   2   9       21.31       16.52      2.04 o 
   9   2   9       67.99       74.69      3.48 o 
  10   2   9        8.24        5.19      1.86 o 
  11   2   9        7.34        8.95      2.11 o 
  12   2   9        0.95       -0.91      1.79 o 
  13   2   9       35.13       37.62      3.72 o 
  14   2   9       44.46       34.37      3.74 o 
 -15   3   9      276.52      298.28     12.10 o 
 -14   3   9      327.97      340.33      9.94 o 
 -13   3   9      298.35      338.40      8.71 o 
 -12   3   9      396.97      414.46     18.01 o 
 -11   3   9      416.21      435.15     11.15 o 
 -10   3   9      380.65      388.34     15.60 o 
  -9   3   9        3.52        1.75      1.61 o 
  -8   3   9      164.32      179.00      4.76 o 
  -7   3   9     1102.61     1077.52     11.97 o 
  -6   3   9      180.63      184.47      4.97 o 
  -5   3   9      290.33      315.07      5.18 o 
  -4   3   9      573.28      573.00      6.72 o 
  -3   3   9      982.75      988.26     10.15 o 
  -2   3   9     1078.23     1028.19     10.24 o 
  -1   3   9     1015.27     1000.62     10.02 o 
   0   3   9     1487.40     1454.43     11.98 o 
   1   3   9       11.98       11.19      1.41 o 
   2   3   9      200.32      221.13      5.17 o 
   3   3   9     1749.65     1745.52     23.68 o 
   4   3   9     1465.63     1339.78     95.13 o 
   5   3   9     1681.60     1658.53     37.19 o 
   6   3   9     1160.54     1207.73     23.10 o 
   7   3   9     1249.77     1223.72     23.70 o 
   8   3   9      927.58      890.81     17.33 o 
   9   3   9      416.78      406.69     15.52 o 
  10   3   9      552.48      572.45     10.90 o 
  11   3   9       55.81       60.88      5.62 o 
  12   3   9       18.15       22.46      3.10 o 
  13   3   9        7.01        2.73      2.59 o 
 -14   4   9        0.09        3.15      5.99 o 
 -13   4   9       17.03       16.17      6.54 o 
 -12   4   9       58.96       68.01      6.21 o 
 -11   4   9       13.10       10.84      3.27 o 
 -10   4   9      263.99      252.08     14.92 o 
  -9   4   9      125.27      126.59      6.77 o 
  -8   4   9        3.61        3.29      3.12 o 
  -7   4   9      369.74      374.04     10.82 o 
  -6   4   9      222.32      193.06      7.69 o 
  -5   4   9        0.02       -1.04      2.36 o 
  -4   4   9       10.52       22.00      4.56 o 
  -3   4   9      731.67      719.25     17.01 o 
  -2   4   9        4.00        2.61      4.81 o 
  -1   4   9       38.52       33.68      3.08 o 
   0   4   9       52.26       53.50      4.32 o 
   1   4   9      203.38      219.80      6.64 o 
   2   4   9      817.08      807.35     23.55 o 
   3   4   9      173.38      193.13      7.97 o 
   4   4   9        0.02       -0.42      2.42 o 
   5   4   9       30.21       47.02      5.16 o 
   6   4   9      397.11      365.71     11.75 o 
   7   4   9        0.01       -1.53      2.77 o 
   8   4   9       61.20       56.81      5.94 o 
   9   4   9        1.29        1.82      3.88 o 
  10   4   9       79.82       75.01     15.00 o 
  11   4   9       45.23       41.14      6.03 o 
  12   4   9       22.63       30.56     12.79 o 
 -12   5   9      349.37      411.20     21.49 o 
 -11   5   9        4.93       -3.71      5.16 o 
 -10   5   9      621.10      637.58     25.95 o 
  -9   5   9      240.21      252.08     20.35 o 
  -8   5   9       39.93       50.73      6.55 o 
  -7   5   9       51.38       59.61      5.55 o 
  -6   5   9      159.30      168.53      7.66 o 
  -5   5   9      387.38      413.88     13.78 o 
  -4   5   9      867.86      828.69     26.07 o 
  -3   5   9      564.47      576.67     16.02 o 
  -2   5   9      253.09      255.64     12.24 o 
  -1   5   9      533.77      532.68     15.04 o 
   0   5   9      663.15      697.50     20.64 o 
   1   5   9      747.19      759.67     33.07 o 
   2   5   9      518.19      552.36     17.91 o 
   3   5   9      760.07      784.41     18.41 o 
   4   5   9        2.80        1.75      2.99 o 
   5   5   9     1431.05     1394.99     27.44 o 
   6   5   9      650.13      650.81     17.04 o 
   7   5   9      272.61      267.57     26.29 o 
   8   5   9      156.23      140.96      8.57 o 
   9   5   9      118.53      121.85     10.86 o 
  10   5   9       82.70       78.76     14.32 o 
  11   5   9       33.64       28.00      8.73 o 
 -10   6   9        6.64       -3.68      4.69 o 
  -9   6   9        7.35        8.68      6.19 o 
  -8   6   9        5.29        2.20      5.47 o 
  -7   6   9      108.89      115.74      8.86 o 
  -6   6   9       29.00       25.00      3.81 o 
  -5   6   9        0.28       -1.56      3.41 o 
  -4   6   9        2.38        2.15      6.19 o 
  -3   6   9       15.08       17.17      4.41 o 
  -2   6   9       36.31       25.68      4.98 o 
  -1   6   9       15.42       19.13      4.66 o 
   0   6   9        3.57        2.84      3.57 o 
   1   6   9        2.23        3.93      3.42 o 
   2   6   9       43.55       45.26      7.68 o 
   3   6   9      120.25      120.14      8.59 o 
   4   6   9       48.51       60.84      6.67 o 
   5   6   9        0.03        6.65      3.92 o 
   6   6   9        1.03       -2.38      3.32 o 
   7   6   9       11.49       10.85      4.22 o 
   8   6   9        9.57        7.95      4.49 o 
  -6   7   9      232.92      257.77     12.58 o 
  -5   7   9      392.93      402.46     15.52 o 
  -4   7   9      290.01      281.88     13.04 o 
  -3   7   9       60.54       65.10      8.25 o 
  -2   7   9       55.81       58.20      9.74 o 
  -1   7   9       13.35       11.90      4.66 o 
   0   7   9      214.83      228.13     11.05 o 
   1   7   9      212.95      209.65     13.71 o 
   2   7   9      422.66      403.93     21.28 o 
   3   7   9      152.87      152.22     13.74 o 
   4   7   9      103.05      100.20     12.65 o 
 -16   0  10     1923.12     2063.61     29.71 o 
 -15   0  10       26.98       15.52      3.29 o 
 -14   0  10      347.33      329.54     11.54 o 
 -13   0  10      474.79      444.45     19.57 o 
 -12   0  10      498.59      475.86     10.38 o 
 -11   0  10      112.13      134.62      5.30 o 
 -10   0  10        7.55       10.45      2.15 o 
  -9   0  10      271.76      330.35      7.59 o 
  -8   0  10       54.20       62.29      3.77 o 
  -7   0  10     2278.79     2280.35     19.18 o 
  -6   0  10     1000.09     1015.13      9.16 o 
  -5   0  10      857.88      830.25      7.73 o 
  -4   0  10     1824.16     1950.72     16.35 o 
  -3   0  10     2557.38     2549.10     20.36 o 
  -2   0  10     1908.80     1837.20     15.19 o 
  -1   0  10     6051.02     6212.51     45.80 o 
   0   0  10       27.00       64.67      2.53 o 
   1   0  10     1083.94     1027.17      9.67 o 
   2   0  10     1330.62     1434.43     12.79 o 
   3   0  10     1627.85     1548.62     16.12 o 
   4   0  10      971.38      984.30     10.12 o 
   5   0  10      985.70      997.40     10.48 o 
   6   0  10     1604.91     1539.91     14.86 o 
   7   0  10      419.51      425.19      6.33 o 
   8   0  10     1477.93     1424.33     21.29 o 
   9   0  10      783.97      768.67     14.34 o 
  10   0  10      897.09      795.86     98.39 o 
  11   0  10      478.76      440.81     45.04 o 
  12   0  10      305.88      292.87     10.61 o 
  13   0  10       38.39       37.13      4.98 o 
  14   0  10       36.91       32.32      4.89 o 
 -16   1  10       50.87       52.03      5.38 o 
 -15   1  10       87.84       85.78      4.76 o 
 -14   1  10        7.65        8.88      1.94 o 
 -13   1  10        1.36        1.20      1.58 o 
 -12   1  10       24.81       27.90      2.26 o 
 -11   1  10       16.54       14.47      1.80 o 
 -10   1  10      126.39      106.23      3.67 o 
  -9   1  10       43.73       53.63      2.26 o 
  -8   1  10      451.11      453.05      5.41 o 
  -7   1  10      417.30      437.98      4.61 o 
  -6   1  10      414.94      399.56      4.02 o 
  -5   1  10        0.30        3.31      0.79 o 
  -4   1  10        1.54        4.34      0.56 o 
  -3   1  10       32.37       40.32      1.17 o 
  -2   1  10      287.74      319.30      3.08 o 
  -1   1  10      377.64      406.38      3.59 o 
   0   1  10      610.92      677.54      7.48 o 
   1   1  10      236.35      253.55      2.41 o 
   2   1  10       66.20       72.45      1.41 o 
   3   1  10        4.05        1.68      0.55 o 
   4   1  10       11.75        8.48      0.81 o 
   5   1  10      163.34      153.78      2.19 o 
   6   1  10     1088.66     1084.52      9.59 o 
   7   1  10      470.33      448.24      6.20 o 
   8   1  10       80.96       87.22      3.62 o 
   9   1  10       95.02       91.50      5.75 o 
  10   1  10      260.13      248.93      7.25 o 
  11   1  10       16.09       18.92      2.65 o 
  12   1  10       42.84       37.62      3.43 o 
  13   1  10        1.03       -0.04      1.95 o 
  14   1  10      117.12      133.15      5.95 o 
 -15   2  10      465.75      487.74      8.82 o 
 -14   2  10      454.15      452.37      9.56 o 
 -13   2  10      269.51      269.75      5.75 o 
 -12   2  10      266.87      267.66      6.56 o 
 -11   2  10      956.27      920.93     10.44 o 
 -10   2  10      347.87      324.20      5.30 o 
  -9   2  10       99.75       82.59      3.23 o 
  -8   2  10        4.64        2.97      1.12 o 
  -7   2  10       49.91       52.89      2.03 o 
  -6   2  10      229.02      228.57      3.08 o 
  -5   2  10      326.24      322.24      3.61 o 
  -4   2  10     2132.93     2183.39     14.22 o 
  -3   2  10     1016.65     1005.55      7.45 o 
  -2   2  10     4601.35     4598.99     26.11 o 
  -1   2  10     2447.41     2583.23     14.30 o 
   0   2  10     6548.86     6464.77     37.80 o 
   1   2  10      860.81      849.34      5.93 o 
   2   2  10      868.54      843.54      6.45 o 
   3   2  10     1715.13     1623.46     12.31 o 
   4   2  10      636.52      629.45      7.42 o 
   5   2  10       38.84       36.94      1.93 o 
   6   2  10        3.56        4.01      1.11 o 
   7   2  10       30.55       26.50      2.31 o 
   8   2  10       54.01       61.08      3.29 o 
   9   2  10      675.12      680.72     10.70 o 
  10   2  10      557.67      573.62      9.86 o 
  11   2  10      309.65      302.67      7.04 o 
  12   2  10      225.47      222.01      6.19 o 
  13   2  10      592.00      636.35     11.24 o 
  14   2  10       89.93       78.72      3.86 o 
 -14   3  10        0.38        1.18      2.51 o 
 -13   3  10        3.81        4.04      2.36 o 
 -12   3  10       44.73       44.10      3.61 o 
 -11   3  10      136.65      168.30      5.52 o 
 -10   3  10       81.81       84.97      5.51 o 
  -9   3  10      161.01      141.18      5.68 o 
  -8   3  10      280.66      267.05      5.57 o 
  -7   3  10       42.49       35.84      2.12 o 
  -6   3  10        0.11        0.10      0.89 o 
  -5   3  10      692.51      669.00      8.30 o 
  -4   3  10      284.33      264.75      5.14 o 
  -3   3  10      346.82      361.34      5.36 o 
  -2   3  10      111.99      131.79      2.73 o 
  -1   3  10      198.00      195.22      3.72 o 
   0   3  10      489.13      493.75      7.30 o 
   1   3  10     1162.73     1142.81     17.01 o 
   2   3  10      179.86      185.13      6.98 o 
   3   3  10      667.22      653.97     12.05 o 
   4   3  10       45.33       45.00      4.51 o 
   5   3  10       45.82       43.28      4.66 o 
   6   3  10      168.44      165.63      7.56 o 
   7   3  10        0.50        1.67      1.18 o 
   8   3  10      196.91      180.98      5.02 o 
   9   3  10       15.75       10.14      2.14 o 
  10   3  10       79.68       64.63      3.95 o 
  11   3  10        7.14        2.92      2.27 o 
  12   3  10       13.49        8.77      3.47 o 
  13   3  10       15.64       16.37      2.98 o 
 -13   4  10      515.19      513.84     22.90 o 
 -12   4  10      254.30      284.22     21.55 o 
 -11   4  10       54.59       56.36      5.78 o 
 -10   4  10      754.20      741.89     17.23 o 
  -9   4  10       25.40       32.82      5.49 o 
  -8   4  10      318.83      363.03     16.41 o 
  -7   4  10      335.66      315.42     10.05 o 
  -6   4  10       54.85       65.16      6.37 o 
  -5   4  10      350.22      348.10     10.66 o 
  -4   4  10     1344.28     1293.32     25.58 o 
  -3   4  10     2268.08     2329.55     29.57 o 
  -2   4  10      359.71      372.30      7.42 o 
  -1   4  10     1087.10     1132.45     16.52 o 
   0   4  10      439.97      443.41      7.49 o 
   1   4  10      241.53      229.72      6.93 o 
   2   4  10      512.61      550.79     21.22 o 
   4   4  10       72.48       60.15      5.59 o 
   5   4  10      367.06      373.87     17.48 o 
   6   4  10      444.22      486.82     28.18 o 
   7   4  10      769.47      760.24     18.34 o 
   8   4  10      512.54      490.98     14.65 o 
   9   4  10      370.45      366.55     12.85 o 
  10   4  10      307.64      273.95     34.70 o 
  11   4  10      150.77      150.13      9.29 o 
  12   4  10      490.75      511.95     16.74 o 
 -12   5  10        0.35        4.41      6.29 o 
 -11   5  10        0.66       -1.62      5.62 o 
 -10   5  10       22.76       30.42      4.78 o 
  -9   5  10        0.19       -2.29      6.25 o 
  -8   5  10        0.08       -2.99      2.67 o 
  -7   5  10        2.18        2.11      2.37 o 
  -6   5  10       11.78        7.09      2.63 o 
  -5   5  10        0.33       -0.51      2.70 o 
  -4   5  10       62.77       71.18      6.95 o 
  -3   5  10      429.58      417.24     13.70 o 
  -2   5  10        3.57        2.90      3.17 o 
  -1   5  10        1.90        1.49      3.96 o 
   0   5  10        0.92        3.59      3.15 o 
   1   5  10        3.73        3.93      2.49 o 
   2   5  10        6.52        5.97      3.16 o 
   3   5  10      163.08      176.92      8.55 o 
   4   5  10       30.79       24.91     16.74 o 
   5   5  10      427.62      429.60     14.76 o 
   6   5  10      153.47      155.91      8.51 o 
   7   5  10       54.91       65.26      8.71 o 
   8   5  10       27.74       27.56      6.19 o 
   9   5  10       28.41       38.33      5.89 o 
  10   5  10       10.96        9.86      4.88 o 
  -9   6  10      132.88      129.40     14.07 o 
  -8   6  10       95.85       99.82      6.64 o 
  -7   6  10        3.01        2.02      4.44 o 
  -6   6  10      274.07      271.80      9.11 o 
  -5   6  10       24.67       22.61      5.31 o 
  -4   6  10       38.00       31.78      5.65 o 
  -3   6  10       67.09       82.01      7.77 o 
  -2   6  10      310.30      291.42     12.19 o 
  -1   6  10      558.92      562.26     22.40 o 
   0   6  10      388.15      411.94     19.33 o 
   1   6  10      263.66      290.49     22.22 o 
   2   6  10      287.44      302.04     17.51 o 
   3   6  10       60.40       57.26      6.43 o 
   4   6  10      220.57      225.89     10.44 o 
   5   6  10      115.22      108.13      8.54 o 
   6   6  10      126.75      143.54      8.87 o 
   7   6  10      108.06      110.48      8.93 o 
   8   6  10       56.30       57.63      8.49 o 
  -5   7  10       43.80       37.99      6.55 o 
  -4   7  10       12.34        9.04      5.06 o 
  -3   7  10      157.18      183.60     10.79 o 
  -2   7  10       25.57       28.71      5.94 o 
  -1   7  10        0.03       -0.67      2.99 o 
   0   7  10        9.27       14.20      5.45 o 
   1   7  10        0.06        0.09      4.46 o 
   2   7  10       57.46       66.34     11.04 o 
   3   7  10       16.01       16.34      7.47 o 
 -15   1  11      122.77      137.38      5.70 o 
 -14   1  11      519.22      504.62      8.14 o 
 -13   1  11      319.99      331.90      7.71 o 
 -12   1  11      385.14      371.57      6.48 o 
 -11   1  11      255.57      263.66      5.21 o 
 -10   1  11      398.89      432.96      6.57 o 
  -9   1  11       65.48       81.52      2.66 o 
  -8   1  11       24.06       19.97      1.46 o 
  -7   1  11      531.94      552.38      5.41 o 
  -6   1  11      715.25      666.45      5.95 o 
  -5   1  11     2155.30     2076.24     13.12 o 
  -4   1  11     1804.18     1783.35     10.46 o 
  -3   1  11     1394.73     1282.79      9.32 o 
  -2   1  11      357.22      354.40      3.57 o 
  -1   1  11     2093.64     2174.74     13.30 o 
   0   1  11     1396.86     1324.81      8.72 o 
   1   1  11     1684.65     1686.77     10.29 o 
   2   1  11     1027.95      991.73      7.46 o 
   3   1  11      252.70      230.54      2.89 o 
   4   1  11      191.54      171.50      2.41 o 
   5   1  11      392.25      392.08      4.82 o 
   6   1  11     1517.75     1533.36     12.56 o 
   7   1  11      198.01      211.81      6.18 o 
   8   1  11     1074.70     1080.64     13.05 o 
   9   1  11      680.98      670.47     12.44 o 
  10   1  11      438.87      448.91      8.95 o 
  11   1  11      462.20      459.69      9.32 o 
  12   1  11      640.15      668.55     11.83 o 
  13   1  11      196.35      216.52      6.74 o 
  14   1  11       50.22       51.77      4.09 o 
 -15   2  11       75.66       82.00      3.94 o 
 -14   2  11       39.88       34.33      2.67 o 
 -13   2  11        0.53       -1.36      1.61 o 
 -12   2  11       88.86       92.85      3.69 o 
 -11   2  11       64.00       55.82      2.67 o 
 -10   2  11       12.55       15.68      1.69 o 
  -9   2  11      121.51      114.87      3.15 o 
  -8   2  11      533.41      499.32      6.54 o 
  -7   2  11      527.32      488.99      5.71 o 
  -6   2  11       75.40       72.78      2.09 o 
  -5   2  11       30.80       35.48      1.41 o 
  -4   2  11        1.46        1.77      0.70 o 
  -3   2  11      281.51      305.78      3.35 o 
  -2   2  11      136.80      120.41      1.94 o 
  -1   2  11       43.87       44.95      1.19 o 
   0   2  11       10.20        8.40      0.65 o 
   1   2  11       19.71       18.86      1.07 o 
   2   2  11        0.05       -0.76      1.08 o 
   3   2  11      276.08      264.02      4.56 o 
   4   2  11      359.55      338.97      6.58 o 
   5   2  11       23.78       28.75      2.09 o 
   6   2  11      156.47      171.95      4.33 o 
   7   2  11      472.48      469.41      9.35 o 
   8   2  11       41.16       47.07      3.07 o 
   9   2  11       75.79       70.76      3.67 o 
  10   2  11        0.40        4.11      3.24 o 
  11   2  11        9.83       14.62      2.74 o 
  12   2  11       25.19       27.02      2.99 o 
  13   2  11      155.70      161.45      5.63 o 
 -14   3  11       33.51       27.23      3.91 o 
 -13   3  11      240.10      246.86      8.45 o 
 -12   3  11      326.03      372.35      8.76 o 
 -11   3  11      438.32      446.73      9.38 o 
 -10   3  11      416.24      460.73      8.39 o 
  -9   3  11       37.70       33.11      2.75 o 
  -8   3  11      556.86      593.13     10.22 o 
  -7   3  11      660.32      609.07      7.76 o 
  -6   3  11      813.70      822.76      9.23 o 
  -5   3  11      733.93      683.04      8.50 o 
  -4   3  11     1313.40     1244.56     13.83 o 
  -3   3  11      961.07      914.47     12.37 o 
  -2   3  11      749.10      760.97     12.72 o 
  -1   3  11     1499.19     1580.66     16.19 o 
   0   3  11     2288.12     2278.47     25.17 o 
   1   3  11       49.20       53.25      3.62 o 
   2   3  11       75.73       76.37      5.51 o 
   3   3  11      366.60      350.76     10.40 o 
   4   3  11        4.92        5.42      2.64 o 
   5   3  11      180.69      112.26      8.29 o 
   6   3  11       70.67       70.72      5.82 o 
   7   3  11      385.12      362.46      8.72 o 
   8   3  11      202.81      218.01      8.37 o 
   9   3  11     1241.24     1165.31     17.60 o 
  10   3  11     1035.55     1054.37     16.83 o 
  11   3  11      312.72      290.02      7.97 o 
  12   3  11      271.34      264.55      7.64 o 
  13   3  11      101.01       96.45      5.16 o 
 -13   4  11        7.82        3.76      4.92 o 
 -12   4  11        3.66        6.45      3.55 o 
 -11   4  11      111.03      119.71      7.61 o 
 -10   4  11       34.69       32.14      4.79 o 
  -9   4  11      105.69       94.45      8.37 o 
  -8   4  11       19.12       15.40      3.47 o 
  -7   4  11        7.34        5.06      2.40 o 
  -6   4  11       88.02       69.94      4.91 o 
  -5   4  11       72.47       69.57      5.84 o 
  -4   4  11      402.21      230.81     12.41 o 
  -3   4  11      169.17      169.55      8.31 o 
  -2   4  11       94.35       86.59      6.81 o 
  -1   4  11      117.85      118.67      6.78 o 
   0   4  11       14.93       15.45      2.70 o 
   1   4  11      106.74      102.03      9.87 o 
   2   4  11      264.75      266.42      9.43 o 
   3   4  11       22.80       20.89      3.89 o 
   4   4  11      165.36      156.54     10.93 o 
   5   4  11       76.41       61.95      5.95 o 
   6   4  11       41.75       38.37      4.98 o 
   7   4  11        0.53        3.73      3.12 o 
   8   4  11        1.11        1.49      3.96 o 
   9   4  11       12.63       14.23      4.45 o 
  10   4  11       16.43       10.50      4.52 o 
  11   4  11        1.43        1.79      4.17 o 
 -11   5  11       73.57       62.15     10.09 o 
 -10   5  11      116.81      121.54     17.90 o 
  -9   5  11      150.15      166.75      8.33 o 
  -8   5  11       91.50       93.18      6.10 o 
  -7   5  11      267.28      269.33     10.39 o 
  -6   5  11      184.30      198.67      7.41 o 
  -5   5  11       90.23      104.52      8.17 o 
  -4   5  11      773.44      766.85     19.55 o 
  -3   5  11      822.50      824.38     31.65 o 
  -2   5  11     1470.48     1414.45     28.58 o 
  -1   5  11     1099.91     1097.87     23.89 o 
   0   5  11      480.70      493.88     14.69 o 
   1   5  11      515.31      556.85     15.72 o 
   2   5  11      718.68      414.50     18.98 o 
   3   5  11      128.30      135.84      7.63 o 
   4   5  11       15.35       11.18      5.26 o 
   5   5  11       42.00       41.12      5.64 o 
   6   5  11       67.21       81.23      7.32 o 
   7   5  11       79.84       78.75      7.44 o 
   8   5  11      343.92      343.42     12.93 o 
   9   5  11      348.80      353.53     13.46 o 
  10   5  11       51.19       37.54      9.11 o 
  -9   6  11        0.84       -1.80      3.83 o 
  -8   6  11        0.68        2.08      2.98 o 
  -7   6  11        0.13       -1.58      2.78 o 
  -6   6  11       53.77       57.56      6.12 o 
  -5   6  11       82.42       73.83      7.93 o 
  -4   6  11       57.30       65.85      7.30 o 
  -3   6  11       44.61       45.53     10.09 o 
  -2   6  11        1.99        2.82      3.96 o 
  -1   6  11       19.78       26.26      5.03 o 
   0   6  11       56.82       58.24      6.80 o 
   1   6  11        7.78        3.03      2.47 o 
   2   6  11      185.07      199.75     14.46 o 
   3   6  11        7.92        9.11      6.51 o 
   4   6  11       11.11        6.46      4.23 o 
   5   6  11       51.96       57.82     10.33 o 
   6   6  11       64.87       77.05      7.80 o 
   7   6  11        2.52        5.90      4.33 o 
  -4   7  11      535.07      563.52     18.58 o 
  -3   7  11      329.77      362.96     14.81 o 
  -2   7  11      150.55      153.88     10.44 o 
  -1   7  11       71.21       71.94      8.16 o 
   0   7  11       65.24       74.22      7.99 o 
   1   7  11       81.60      121.91     14.38 o 
   2   7  11       59.09       49.19      9.92 o 
 -15   0  12       23.87       17.72      4.58 o 
 -14   0  12      412.23      399.60     14.54 o 
 -13   0  12      159.36      142.71      7.83 o 
 -12   0  12      110.31      100.14      5.30 o 
 -11   0  12      588.90      611.22     11.93 o 
 -10   0  12      694.99      663.15     12.22 o 
  -9   0  12      763.42      729.01     12.71 o 
  -8   0  12      160.20      131.17      4.85 o 
  -7   0  12     2809.77     2793.60     28.87 o 
  -6   0  12     2319.63     2210.10     20.74 o 
  -5   0  12     2104.55     2028.26     19.06 o 
  -4   0  12     1517.62     1485.37     13.41 o 
  -3   0  12      307.24      288.27      4.25 o 
  -2   0  12     1854.36     1897.42     16.04 o 
  -1   0  12     1608.72     1614.61     13.94 o 
   0   0  12      463.49      387.87      4.67 o 
   1   0  12      658.97      605.49      6.96 o 
   2   0  12       73.72       56.56      2.02 o 
   3   0  12       21.40       17.32      1.52 o 
   4   0  12      956.95      925.73     10.75 o 
   5   0  12      903.00      946.08     10.66 o 
   6   0  12      968.89      987.45     16.14 o 
   7   0  12        4.50        3.52      1.95 o 
   8   0  12     1193.94     1144.20     18.75 o 
   9   0  12       22.82       21.25      3.69 o 
  10   0  12       14.14       16.25      3.67 o 
  11   0  12       23.78       20.90      4.19 o 
  12   0  12      181.89      179.04     11.16 o 
  13   0  12      415.79      454.78     22.12 o 
  14   0  12      128.61      137.07      8.42 o 
 -15   1  12       93.87      103.65      5.21 o 
 -14   1  12      130.85      122.29      5.99 o 
 -13   1  12        1.32       -1.90      1.55 o 
 -12   1  12        1.39        1.09      1.61 o 
 -11   1  12        4.02        3.75      1.55 o 
 -10   1  12        2.93       -0.32      1.30 o 
  -9   1  12      128.32      105.33      3.20 o 
  -8   1  12        1.72        0.47      0.96 o 
  -7   1  12        7.40        9.35      1.10 o 
  -6   1  12      342.65      315.74      3.83 o 
  -5   1  12       25.69       25.95      1.23 o 
  -4   1  12      188.24      189.37      2.61 o 
  -3   1  12      901.26      891.32      6.34 o 
  -2   1  12      298.63      313.20      3.26 o 
  -1   1  12        0.06       -0.76      0.49 o 
   0   1  12       82.35       92.51      2.07 o 
   1   1  12      294.93      319.56      3.13 o 
   2   1  12        6.23        6.06      0.72 o 
   3   1  12       45.67       48.65      1.49 o 
   4   1  12      225.76      189.75      4.40 o 
   5   1  12      519.10      462.37      5.46 o 
   6   1  12        0.16        2.13      1.29 o 
   7   1  12        4.09        3.94      1.50 o 
   8   1  12        2.97        1.63      1.70 o 
   9   1  12       13.78        9.88      2.25 o 
  10   1  12        4.44        2.94      1.77 o 
  11   1  12      138.73      140.91      5.27 o 
  12   1  12        0.08       -0.08      2.14 o 
  13   1  12        3.28        6.48      2.59 o 
 -15   2  12      209.84      215.13      6.72 o 
 -14   2  12      415.00      440.40      7.77 o 
 -13   2  12      460.95      484.14      8.08 o 
 -12   2  12      787.58      796.13     10.77 o 
 -11   2  12      148.66      146.91      4.16 o 
 -10   2  12      629.30      619.10      8.02 o 
  -9   2  12      269.84      284.13      4.67 o 
  -8   2  12      485.56      504.32      6.31 o 
  -7   2  12      142.91      129.45      2.82 o 
  -6   2  12       83.05       84.01      2.31 o 
  -5   2  12       27.56       25.43      1.32 o 
  -4   2  12     1193.87     1208.68      8.99 o 
  -3   2  12     1116.10     1050.98      8.51 o 
  -2   2  12      188.44      181.97      2.56 o 
  -1   2  12     1873.21     1864.87     12.94 o 
   0   2  12     2231.14     2178.41     17.50 o 
   1   2  12     2015.97     2018.50     15.98 o 
   2   2  12      904.79      889.40      9.42 o 
   3   2  12     1652.26     1617.91     15.01 o 
   4   2  12      198.06      200.24      4.32 o 
   5   2  12      752.38      789.82     10.01 o 
   6   2  12     1104.10     1068.17     19.58 o 
   7   2  12      619.60      631.17     11.60 o 
   8   2  12       90.34       96.28      5.29 o 
   9   2  12      138.59      140.32      5.49 o 
  10   2  12      312.95      332.58      9.09 o 
  11   2  12      260.94      246.20      8.29 o 
  12   2  12      955.10     1016.35     17.44 o 
  13   2  12       54.12       54.82      3.87 o 
 -14   3  12        0.11       -0.53      2.53 o 
 -13   3  12       41.27       38.78      4.20 o 
 -12   3  12       24.77       22.50      3.03 o 
 -11   3  12       28.11       22.90      2.66 o 
 -10   3  12        3.89        2.42      1.76 o 
  -9   3  12       69.82       63.78      3.14 o 
  -8   3  12       89.56       86.81      3.43 o 
  -7   3  12       26.92       27.06      2.09 o 
  -6   3  12        2.67        0.54      1.03 o 
  -5   3  12       32.37       27.76      2.78 o 
  -4   3  12      224.04      185.45     10.07 o 
  -3   3  12      203.44      184.78      6.03 o 
  -2   3  12      157.01      142.33      7.61 o 
  -1   3  12       25.25       30.17      2.83 o 
   0   3  12       21.91       27.44      3.53 o 
   1   3  12      702.08      691.12     15.16 o 
   2   3  12       38.41       39.34      4.30 o 
   3   3  12      292.03      284.95      9.52 o 
   4   3  12      583.03      562.45     14.26 o 
   5   3  12      258.16      251.94     10.70 o 
   6   3  12       15.04       10.98      4.22 o 
   7   3  12      464.51      432.25      8.18 o 
   8   3  12      408.73      399.41     10.51 o 
   9   3  12      392.33      357.34      8.10 o 
  10   3  12        4.48        2.80      2.62 o 
  11   3  12       11.20       11.69      3.06 o 
  12   3  12        4.43        2.12      2.97 o 
 -13   4  12      166.14      179.62      9.33 o 
 -12   4  12        2.71        6.07      3.57 o 
 -11   4  12      614.86      582.49     15.59 o 
 -10   4  12      596.47      617.46     15.93 o 
  -9   4  12      380.73      426.49     10.76 o 
  -8   4  12      386.31      399.69     10.28 o 
  -7   4  12      555.39      536.78     11.88 o 
  -6   4  12       68.87       92.21      5.55 o 
  -5   4  12      235.16      233.05      7.48 o 
  -4   4  12       78.39      111.17     11.50 o 
  -3   4  12        5.05        0.63      6.07 o 
  -2   4  12      106.06       96.11      7.05 o 
  -1   4  12      259.63      261.64     10.32 o 
   0   4  12      906.32      886.51     19.77 o 
   1   4  12       88.25       93.89      9.93 o 
   2   4  12     1707.73     1740.27     30.79 o 
   3   4  12      421.99      421.87     21.67 o 
   4   4  12     1112.05     1104.08     22.91 o 
   5   4  12      728.13      649.65     63.31 o 
   6   4  12      534.54      532.83     15.21 o 
   7   4  12      662.83      642.02     22.37 o 
   8   4  12      455.19      456.33     14.55 o 
   9   4  12      608.50      580.15     22.85 o 
  10   4  12      128.97      120.62      9.12 o 
  11   4  12      122.23      121.38      9.50 o 
 -11   5  12       28.34       28.28      4.35 o 
 -10   5  12        0.32        0.49      2.74 o 
  -9   5  12        9.00        7.17      3.06 o 
  -8   5  12       30.39       28.30      3.95 o 
  -7   5  12       16.39       19.68      3.63 o 
  -6   5  12        8.62        5.81      3.22 o 
  -5   5  12      274.51      247.27     11.53 o 
  -4   5  12       10.10       10.33      4.00 o 
  -3   5  12       23.59       20.61      4.93 o 
  -2   5  12       90.71       88.14      9.28 o 
  -1   5  12      120.10      126.74      7.88 o 
   0   5  12        9.75        8.13      3.77 o 
   1   5  12       48.17       27.82      6.98 o 
   2   5  12        4.13       -1.44      4.49 o 
   3   5  12        2.00       -0.36      1.71 o 
   4   5  12       51.99       58.21      6.33 o 
   5   5  12        2.38       -2.11      3.31 o 
   6   5  12       27.95       22.68      6.64 o 
   7   5  12        0.34        0.07      3.83 o 
   8   5  12        0.79       -3.04      3.69 o 
   9   5  12        0.22       -0.24      3.88 o 
  -8   6  12      179.60      220.22     18.56 o 
  -7   6  12      351.44      372.81     12.65 o 
  -6   6  12      325.71      331.16     10.41 o 
  -5   6  12        3.59        1.88      4.41 o 
  -4   6  12      106.21      134.73     14.14 o 
  -3   6  12      370.19      363.46     13.86 o 
  -2   6  12      396.53      376.76     14.14 o 
  -1   6  12      309.20      342.89     13.42 o 
   0   6  12      107.16      110.15      8.74 o 
   1   6  12      116.72      119.35     13.85 o 
   2   6  12      199.74      187.25     14.36 o 
   3   6  12      273.94      284.51     17.28 o 
   4   6  12      186.37      199.92     14.85 o 
   5   6  12       95.99      109.58      8.82 o 
   6   6  12       47.61       47.20      6.47 o 
  -1   7  12        7.31        6.35      4.57 o 
 -15   1  13      409.17      454.10      9.80 o 
 -14   1  13      943.18     1006.69     20.86 o 
 -13   1  13      539.63      569.30      8.68 o 
 -12   1  13      475.92      461.95      7.50 o 
 -11   1  13      191.06      169.03      4.35 o 
 -10   1  13     1473.28     1435.93     14.70 o 
  -9   1  13      444.40      440.18      6.63 o 
  -8   1  13      140.31      149.90      4.63 o 
  -7   1  13       13.78       23.43      1.62 o 
  -6   1  13      193.15      179.91      3.04 o 
  -5   1  13        7.99       10.82      0.97 o 
  -4   1  13      418.88      432.99      4.49 o 
  -3   1  13      837.82      797.67      6.21 o 
  -2   1  13     1200.79     1215.52      8.31 o 
  -1   1  13      990.78     1005.75      7.02 o 
   0   1  13     1939.47     1917.33     11.82 o 
   1   1  13     1847.40     1820.04     11.68 o 
   2   1  13     2103.60     2050.37     26.40 o 
   3   1  13     1268.92     1268.87     11.81 o 
   4   1  13      335.35      315.39      4.84 o 
   5   1  13     1413.41     1469.06     14.47 o 
   6   1  13      425.47      408.93      6.90 o 
   7   1  13      478.98      496.16      9.02 o 
   8   1  13      183.45      194.16      5.66 o 
   9   1  13      193.36      206.59      6.03 o 
  10   1  13       86.87       81.80      4.40 o 
  11   1  13      139.12      156.63      9.46 o 
  12   1  13      799.56      826.91     15.50 o 
  13   1  13       51.30       56.02      4.33 o 
 -14   2  13       11.05       10.51      2.06 o 
 -13   2  13        0.01        1.66      1.66 o 
 -12   2  13        0.63       -1.40      1.52 o 
 -11   2  13        4.27        3.78      1.65 o 
 -10   2  13        0.49        1.46      1.43 o 
  -9   2  13       62.72       63.07      2.55 o 
  -8   2  13       50.15       35.79      2.00 o 
  -7   2  13       12.18        8.32      1.19 o 
  -6   2  13       44.23       45.20      1.92 o 
  -5   2  13        0.71        0.47      0.80 o 
  -4   2  13      118.55      123.02      2.40 o 
  -3   2  13      621.26      604.16      5.47 o 
  -2   2  13      100.87       87.33      2.81 o 
  -1   2  13      891.53      902.21     14.51 o 
   0   2  13      185.90      196.09      3.66 o 
   1   2  13        0.11        0.24      0.96 o 
   2   2  13       38.71       36.51      1.98 o 
   3   2  13      660.61      668.24      8.82 o 
   4   2  13       78.10       71.52      3.38 o 
   5   2  13      814.13      781.79     13.06 o 
   6   2  13       12.37       10.75      2.18 o 
   7   2  13       20.32       12.05      2.36 o 
   8   2  13       36.12       26.65      5.30 o 
   9   2  13       48.64       39.00      4.09 o 
  10   2  13        0.35        0.04      2.24 o 
  11   2  13       77.87       78.65      4.83 o 
  12   2  13        0.98        1.06      2.48 o 
  13   2  13       16.84       17.19      2.84 o 
 -13   3  13      204.38      203.19     12.81 o 
 -12   3  13      261.31      266.82      8.69 o 
 -11   3  13      370.04      363.52      7.15 o 
 -10   3  13      391.43      382.89      7.16 o 
  -9   3  13      210.13      229.81      5.33 o 
  -8   3  13      852.71      811.92     10.71 o 
  -7   3  13      903.90      892.64     11.14 o 
  -6   3  13      126.26      123.13      3.46 o 
  -5   3  13      219.40      225.41      4.48 o 
  -4   3  13      280.84      288.91      4.92 o 
  -3   3  13      748.24      713.37     12.82 o 
  -2   3  13      446.73      425.29      9.24 o 
  -1   3  13     2390.94     2320.18     54.40 o 
   0   3  13     1319.26     1340.05     25.73 o 
   1   3  13      165.88      166.41      7.22 o 
   2   3  13     1977.04     1958.55     32.72 o 
   3   3  13     1190.62     1163.47     22.66 o 
   4   3  13      305.36      311.28     14.45 o 
   5   3  13      108.19      104.14      6.54 o 
   6   3  13       46.40       43.87      2.30 o 
   7   3  13        9.21        2.85      1.26 o 
   8   3  13        9.67        8.13      2.02 o 
   9   3  13       95.71      102.24      4.59 o 
  10   3  13       93.06      107.41      4.98 o 
  11   3  13       80.87       72.61      5.52 o 
  12   3  13      361.83      372.37     14.08 o 
 -12   4  13        4.81       -0.30      2.78 o 
 -11   4  13      290.69      301.83      9.61 o 
 -10   4  13       28.33       44.71      5.31 o 
  -9   4  13      136.46      151.64      6.77 o 
  -8   4  13       19.90       17.01      3.89 o 
  -7   4  13       24.33       27.99      4.00 o 
  -6   4  13       19.93       11.65      2.94 o 
  -5   4  13       15.45       13.83      3.02 o 
  -4   4  13      157.86      128.54      7.43 o 
  -3   4  13       53.96       73.02      9.56 o 
  -2   4  13      144.73      152.79      8.07 o 
  -1   4  13      399.67      412.61     13.00 o 
   0   4  13        3.16       -1.78      3.49 o 
   1   4  13        3.11        3.69      3.96 o 
   2   4  13       95.27       93.40      6.91 o 
   3   4  13        3.22        1.84      3.04 o 
   4   4  13        0.47       -1.43      2.70 o 
   5   4  13        3.51        6.42      5.15 o 
   6   4  13        6.12        7.70      3.79 o 
   7   4  13        0.09        2.10      3.22 o 
   8   4  13       27.03       35.38      5.56 o 
   9   4  13       30.96       28.11      5.20 o 
  10   4  13       52.05       39.92      6.37 o 
 -10   5  13      245.37      237.52      8.91 o 
  -9   5  13      445.66      458.45     12.08 o 
  -8   5  13       85.04       95.15      6.43 o 
  -7   5  13      189.71      187.91     11.12 o 
  -6   5  13      280.81      288.22     26.19 o 
  -5   5  13       97.08       95.42      6.14 o 
  -4   5  13      312.84      337.43     12.86 o 
  -3   5  13       37.80       37.54     10.66 o 
  -2   5  13      258.11      264.22     11.11 o 
  -1   5  13      280.15      266.69     16.62 o 
   0   5  13      668.63      680.13     18.17 o 
   1   5  13      828.34      829.31     29.61 o 
   2   5  13      398.19      415.92     20.23 o 
   3   5  13       99.81      115.14      8.21 o 
   4   5  13      342.56      358.46     17.53 o 
   5   5  13       71.23       72.14      7.08 o 
   6   5  13      109.62      118.05     10.81 o 
   7   5  13        9.87       13.45      4.54 o 
   8   5  13       38.94       33.06      5.90 o 
   9   5  13      215.22      210.48     11.01 o 
  -7   6  13       14.68       18.42      4.36 o 
  -6   6  13        7.14        6.24      3.12 o 
  -5   6  13       10.35       13.74      3.58 o 
  -4   6  13       12.36       15.37      5.01 o 
  -3   6  13       28.31       47.56      6.63 o 
  -2   6  13        0.01        4.01      6.03 o 
  -1   6  13       83.95       80.43      7.92 o 
   0   6  13        0.08        2.48      3.60 o 
   1   6  13       68.45       68.14     11.12 o 
   2   6  13       91.30       79.85     11.18 o 
   3   6  13        0.24        6.80      6.31 o 
   4   6  13        4.02        1.77      5.87 o 
   5   6  13        0.53        3.57      3.99 o 
   6   6  13       94.69       78.52      8.02 o 
 -15   0  14        2.76        1.18      2.98 o 
 -14   0  14       14.00        7.70      2.87 o 
 -13   0  14      517.17      513.54     11.84 o 
 -12   0  14      259.44      261.46     16.68 o 
 -11   0  14      324.21      334.97      8.92 o 
 -10   0  14      777.27      800.31     14.24 o 
  -9   0  14      278.81      261.92      7.30 o 
  -8   0  14     1957.50     1977.49     25.79 o 
  -7   0  14      184.83      181.35      5.72 o 
  -6   0  14      850.54      829.21     16.76 o 
  -5   0  14       78.66       82.17      2.86 o 
  -4   0  14      999.43     1009.36     11.25 o 
  -3   0  14     1797.25     1752.26     15.55 o 
  -2   0  14     1832.86     1817.72     15.91 o 
  -1   0  14      474.54      404.03      5.11 o 
   0   0  14      320.38      311.57      4.36 o 
   1   0  14     1478.40     1437.92     12.38 o 
   2   0  14      949.87     1042.66      9.72 o 
   3   0  14     1751.47     1623.61     21.79 o 
   4   0  14      480.26      462.32     11.59 o 
   5   0  14      200.21      192.52      7.55 o 
   6   0  14        8.97        7.53      2.98 o 
   7   0  14      290.83      276.75     16.30 o 
   8   0  14      104.43      107.64      9.01 o 
   9   0  14     1207.08     1222.75     24.35 o 
  10   0  14        8.85        9.13      3.38 o 
  11   0  14      305.52      313.19     11.49 o 
  12   0  14       63.98       22.31      7.72 o 
  13   0  14       33.54       43.18      7.13 o 
 -14   1  14        3.52        2.65      1.78 o 
 -13   1  14       46.04       48.06      4.92 o 
 -12   1  14       31.92       34.52      2.94 o 
 -11   1  14      166.75      169.29      4.46 o 
 -10   1  14       50.72       46.10      2.86 o 
  -9   1  14       24.63       26.85      2.18 o 
  -8   1  14        0.16       -1.40      1.13 o 
  -7   1  14        0.41        0.94      0.98 o 
  -6   1  14      103.81      100.64      2.41 o 
  -5   1  14     2061.05     2047.16     15.79 o 
  -4   1  14      173.05      160.06      2.68 o 
  -3   1  14        1.79        0.79      0.68 o 
  -2   1  14       61.24       65.96      1.65 o 
  -1   1  14       34.14       31.30      1.20 o 
   0   1  14       28.88       30.89      1.49 o 
   1   1  14        0.77        0.46      0.64 o 
   2   1  14      238.55      256.92      5.06 o 
   3   1  14      407.04      411.22      5.70 o 
   4   1  14      237.50      232.80      4.47 o 
   5   1  14      577.22      549.41      8.55 o 
   6   1  14       97.65       88.32      4.40 o 
   7   1  14       14.78       15.54      2.34 o 
   8   1  14       22.45       27.40      3.14 o 
   9   1  14       10.34       13.14      2.47 o 
  10   1  14       13.61       12.53      2.61 o 
  11   1  14      137.72      129.69      5.90 o 
  12   1  14       15.33        9.52      4.29 o 
  13   1  14       34.69       28.94      3.56 o 
 -14   2  14      157.84      161.60      5.22 o 
 -13   2  14      419.31      417.77      7.57 o 
 -12   2  14      140.81      137.92      4.36 o 
 -11   2  14      479.84      453.65      7.61 o 
 -10   2  14      762.10      746.77     10.08 o 
  -9   2  14      141.48      147.96      3.50 o 
  -8   2  14      160.97      175.82      3.68 o 
  -7   2  14      262.12      280.41      4.55 o 
  -6   2  14       46.63       51.01      2.08 o 
  -5   2  14      576.47      577.60      6.31 o 
  -4   2  14      759.21      756.11      7.88 o 
  -3   2  14     1139.27     1087.76     10.82 o 
  -2   2  14      266.52      234.46      4.65 o 
  -1   2  14     2827.24     2777.07     23.16 o 
   0   2  14      382.14      376.74      5.38 o 
   1   2  14      132.52      133.25      3.58 o 
   2   2  14     1598.49     1579.98     16.55 o 
   3   2  14      378.17      387.01      7.20 o 
   4   2  14      145.27      147.85      5.59 o 
   5   2  14       16.90       23.70      2.75 o 
   6   2  14      122.29      104.36      4.73 o 
   7   2  14        3.26        3.12      3.06 o 
   8   2  14      630.46      636.75     12.42 o 
   9   2  14      767.03      759.72     15.24 o 
  10   2  14      349.07      340.41     10.46 o 
  11   2  14      351.21      345.87      9.29 o 
  12   2  14      597.42      637.79     14.13 o 
 -13   3  14        0.00       -4.93      2.88 o 
 -12   3  14       27.70       23.27      3.22 o 
 -11   3  14       13.19       14.45      6.82 o 
 -10   3  14        0.01        0.78      1.70 o 
  -9   3  14        7.22        1.40      1.60 o 
  -8   3  14       45.92       40.10      2.68 o 
  -7   3  14       98.93       90.25      3.49 o 
  -6   3  14        2.72        3.62      1.39 o 
  -5   3  14       76.77       63.26      2.97 o 
  -4   3  14       10.40        5.10      1.30 o 
  -3   3  14       11.10        6.24      1.48 o 
  -2   3  14       14.80        9.96      2.27 o 
  -1   3  14      555.07      541.46     20.55 o 
   0   3  14      362.33      366.49     10.55 o 
   1   3  14      201.26      206.06      8.12 o 
   2   3  14      641.39      625.21     27.35 o 
   3   3  14        0.49        0.47      2.63 o 
   4   3  14       24.74       31.04      4.59 o 
   5   3  14       38.78       37.64      4.97 o 
   6   3  14       20.34       14.96      4.04 o 
   7   3  14      170.46      160.40     16.48 o 
   8   3  14       80.62       86.78      4.52 o 
   9   3  14       39.35       18.91      2.64 o 
  10   3  14      437.71      411.28      9.33 o 
  11   3  14       35.01       28.70      4.40 o 
 -12   4  14       51.97       46.35      5.11 o 
 -11   4  14      112.91      102.41      6.69 o 
 -10   4  14      100.19      102.76      6.46 o 
  -9   4  14      316.35      335.51     12.17 o 
  -8   4  14      393.06      400.29     10.61 o 
  -7   4  14      327.36      340.12      9.57 o 
  -6   4  14      184.30      192.08      8.28 o 
  -5   4  14      393.88      394.68     12.03 o 
  -4   4  14      507.02      521.37     15.05 o 
  -3   4  14      158.81       77.01      8.74 o 
  -2   4  14      118.57      142.72      7.80 o 
  -1   4  14       24.90       27.34      6.84 o 
   0   4  14      538.97      497.92     21.23 o 
   1   4  14      562.98      571.68     22.62 o 
   2   4  14     1040.15     1093.49     22.63 o 
   3   4  14      673.03      689.41     17.11 o 
   4   4  14      261.30      262.44     10.47 o 
   5   4  14      512.03      511.81     16.38 o 
   6   4  14      458.54      423.09     19.72 o 
   7   4  14      200.95      205.17     10.13 o 
   8   4  14        3.02       -1.13      3.67 o 
   9   4  14       45.88       58.41      7.00 o 
  10   4  14       79.51       85.23      8.33 o 
 -10   5  14        4.26        2.89      2.98 o 
  -9   5  14        0.68        5.87      3.10 o 
  -8   5  14       77.68       93.56      6.47 o 
  -7   5  14        0.46        3.47      2.85 o 
  -6   5  14       13.39        9.25      3.29 o 
  -5   5  14       31.69       31.52      5.00 o 
  -4   5  14       18.81       21.17      4.78 o 
  -3   5  14       23.89       17.43      4.62 o 
  -2   5  14      415.19      419.52     14.25 o 
  -1   5  14      106.84       99.57     16.82 o 
   0   5  14      160.13      171.76     13.64 o 
   1   5  14       66.44       79.41     10.80 o 
   2   5  14       24.31       26.49      7.69 o 
   3   5  14        1.56       -3.03      4.87 o 
   4   5  14       16.43       15.38      4.35 o 
   5   5  14        2.74        5.81      3.67 o 
   6   5  14       21.44       16.28      4.70 o 
   7   5  14      298.80      296.27     12.39 o 
   8   5  14       87.09       85.96      9.66 o 
  -6   6  14      134.55      145.94      7.56 o 
  -5   6  14      200.16      207.44     11.96 o 
  -4   6  14      255.37      256.98     12.32 o 
  -3   6  14      192.31      203.64     11.10 o 
  -2   6  14      664.24      694.48     20.22 o 
  -1   6  14      808.12      844.00     31.26 o 
   0   6  14      745.85      821.99     31.91 o 
   1   6  14      313.55      324.79     19.42 o 
   2   6  14       72.67       81.15     11.69 o 
   4   6  14       87.37       94.79     12.36 o 
 -14   1  15        8.58        4.94      2.07 o 
 -13   1  15      174.79      151.69      5.14 o 
 -12   1  15      129.76      125.24      4.23 o 
 -11   1  15      696.55      710.25      9.65 o 
 -10   1  15      540.43      543.41      8.02 o 
  -9   1  15      492.79      472.82      9.67 o 
  -8   1  15      519.00      500.65      7.25 o 
  -7   1  15     1016.72      990.90     10.94 o 
  -6   1  15     1118.40     1102.04     10.07 o 
  -5   1  15       92.67       92.47      2.55 o 
  -4   1  15      851.89      865.17      7.37 o 
  -3   1  15       37.02       39.30      1.60 o 
  -2   1  15      409.38      400.99      4.61 o 
  -1   1  15      648.01      652.94      6.64 o 
   0   1  15      783.80      766.49      7.11 o 
   1   1  15     1162.77     1139.84     10.10 o 
   2   1  15      651.75      668.92     10.12 o 
   3   1  15     1099.84     1054.97     11.35 o 
   4   1  15      183.57      192.68      4.69 o 
   5   1  15      414.82      421.19      7.29 o 
   6   1  15      287.52      295.45      6.93 o 
   7   1  15      143.84      150.90      5.13 o 
   8   1  15      512.24      539.01     10.17 o 
   9   1  15      370.00      365.36      8.38 o 
  10   1  15       35.19       32.35      3.39 o 
  11   1  15      151.34      168.63      6.08 o 
  12   1  15       53.42       59.21      4.39 o 
 -13   2  15      297.65      324.58      6.62 o 
 -12   2  15       11.62       11.56      2.07 o 
 -11   2  15       30.85       24.74      2.38 o 
 -10   2  15        9.71       12.24      1.92 o 
  -9   2  15       19.72       13.68      1.91 o 
  -8   2  15       13.44       10.19      1.49 o 
  -7   2  15       32.95       27.16      1.84 o 
  -6   2  15      285.41      254.65      4.32 o 
  -5   2  15        1.72        0.02      1.02 o 
  -4   2  15      291.37      285.54      4.76 o 
  -3   2  15       54.99       50.72      2.67 o 
  -2   2  15        8.36        7.61      1.78 o 
  -1   2  15      237.51      213.13      4.43 o 
   0   2  15       86.35       77.34      3.23 o 
   1   2  15       72.87       65.94      3.25 o 
   2   2  15      164.45      153.39      5.15 o 
   3   2  15      138.85      134.12      8.10 o 
   4   2  15       35.59       28.33      4.05 o 
   5   2  15       26.97       23.20      2.78 o 
   6   2  15      136.16      154.62      5.70 o 
   7   2  15      363.82      320.48     11.00 o 
   8   2  15      221.48      219.84      7.78 o 
   9   2  15       40.09       35.98      3.79 o 
  10   2  15       60.99       67.48      4.81 o 
  11   2  15       25.10       22.59      6.35 o 
 -13   3  15      283.01      305.26     10.67 o 
 -12   3  15      193.30      208.13      7.01 o 
 -11   3  15      254.46      253.06      7.46 o 
 -10   3  15      140.96      136.37      6.01 o 
  -9   3  15      149.04      148.77      8.50 o 
  -8   3  15      662.97      634.92      9.37 o 
  -7   3  15      662.66      695.19      9.75 o 
  -6   3  15      240.84      245.77      5.16 o 
  -5   3  15      541.95      541.43     13.09 o 
  -4   3  15      127.57      134.24      3.59 o 
  -3   3  15       35.86       48.18      2.33 o 
  -2   3  15       53.22       64.22      3.13 o 
  -1   3  15      704.53      689.98     14.41 o 
   0   3  15      124.55      112.68      9.51 o 
   1   3  15       17.39       17.48      4.31 o 
   2   3  15     1577.33     1534.46     27.93 o 
   3   3  15      645.05      638.80     15.95 o 
   4   3  15     1043.41     1035.82     22.03 o 
   5   3  15      943.24      896.62     20.26 o 
   6   3  15      641.87      645.73     17.47 o 
   7   3  15      212.51      217.80      9.84 o 
   8   3  15      265.90      245.09      6.53 o 
   9   3  15      505.24      511.28     11.67 o 
  10   3  15       81.68       82.70      4.46 o 
  11   3  15        1.75       -2.35      7.16 o 
 -11   4  15        0.10        0.62      2.87 o 
 -10   4  15       51.33       51.02      6.56 o 
  -9   4  15       11.88       14.56      3.35 o 
  -8   4  15       26.10       29.03      4.07 o 
  -7   4  15      107.29       97.89      6.15 o 
  -6   4  15       89.23       88.45      9.89 o 
  -5   4  15        0.16       -1.81      3.40 o 
  -4   4  15       40.41       43.79      4.29 o 
  -3   4  15       12.10        8.94      3.59 o 
  -2   4  15       20.15       26.61      6.95 o 
  -1   4  15       63.76       70.76      9.95 o 
   0   4  15        2.05        0.13      4.35 o 
   1   4  15       85.75       78.78      9.98 o 
   2   4  15        9.57       19.90      6.21 o 
   3   4  15        4.09        4.23      3.32 o 
   4   4  15       65.80       60.01      6.20 o 
   5   4  15        1.30        2.56      4.25 o 
   6   4  15       39.88       49.17      6.05 o 
   7   4  15       36.07       38.15      8.44 o 
   8   4  15        2.28        2.63      3.84 o 
   9   4  15        1.84       -1.55      4.00 o 
  -9   5  15      192.95      216.34      8.59 o 
  -8   5  15      270.73      267.37      9.32 o 
  -7   5  15      591.99      623.96     14.39 o 
  -6   5  15      273.17      284.42      9.54 o 
  -5   5  15      380.28      392.04     11.03 o 
  -4   5  15      221.72      223.26     10.77 o 
  -3   5  15      492.47      515.83     16.75 o 
  -2   5  15        5.44        5.70      3.78 o 
  -1   5  15       10.23       13.92      6.66 o 
   0   5  15       49.28       65.00     10.16 o 
   1   5  15       55.18       56.18      9.77 o 
   2   5  15       85.25       88.38     11.14 o 
   3   5  15      173.66      165.93     13.11 o 
   4   5  15       96.14       98.40     11.72 o 
   5   5  15      279.40      259.87     15.19 o 
   6   5  15      395.76      376.10     16.39 o 
   7   5  15      279.20      245.15     28.75 o 
  -5   6  15       22.86       17.57      3.88 o 
  -4   6  15       14.04       13.21      5.04 o 
  -3   6  15        2.34        4.43      3.90 o 
  -2   6  15        5.51        8.51      4.37 o 
  -1   6  15        9.76       18.42      7.67 o 
   0   6  15       67.05       79.96     11.88 o 
   1   6  15       99.33      103.27     13.40 o 
   2   6  15        1.23       -1.84      5.97 o 
   3   6  15        5.80        8.93      6.28 o 
 -14   0  16      104.91      109.47      6.31 o 
 -13   0  16      220.17      227.42      8.09 o 
 -12   0  16      505.89      554.46     12.33 o 
 -11   0  16      878.83      913.08     20.37 o 
 -10   0  16     1057.08     1081.49     21.40 o 
  -9   0  16      538.31      528.38     11.16 o 
  -8   0  16      407.41      377.45      8.97 o 
  -7   0  16     2096.85     2084.37     27.05 o 
  -6   0  16      516.97      511.41     10.13 o 
  -5   0  16      174.37      177.38      5.56 o 
  -4   0  16      455.29      418.55      9.89 o 
  -3   0  16      317.18      312.24      5.96 o 
  -2   0  16       23.90       23.89      1.73 o 
  -1   0  16      645.24      660.17      8.53 o 
   0   0  16      936.58      915.45     12.82 o 
   1   0  16      562.84      567.30      8.84 o 
   2   0  16      533.24      581.27      9.01 o 
   3   0  16     3341.96     3282.66     33.08 o 
   4   0  16     1841.33     1868.59     31.23 o 
   5   0  16     1733.24     1751.20     30.20 o 
   6   0  16      587.27      590.21     14.71 o 
   7   0  16       46.78       41.64      4.97 o 
   8   0  16      517.25      533.80     14.67 o 
   9   0  16      238.39      239.12     10.77 o 
  10   0  16       18.18       18.74      4.10 o 
  11   0  16      125.74      102.80     11.48 o 
  12   0  16      196.13      198.52      9.82 o 
 -14   1  16       85.73       85.72      4.38 o 
 -13   1  16       27.02       21.87      3.97 o 
 -12   1  16        0.74       -0.04      1.58 o 
 -11   1  16        0.59        0.82      1.62 o 
 -10   1  16       59.61       59.09      3.14 o 
  -9   1  16        0.87        0.43      1.46 o 
  -8   1  16        7.38        7.23      1.84 o 
  -7   1  16      164.51      153.30      3.90 o 
  -6   1  16       18.80       19.46      1.74 o 
  -5   1  16      199.74      193.19      3.59 o 
  -4   1  16      495.73      508.12      6.37 o 
  -3   1  16      307.99      313.54      4.46 o 
  -2   1  16      202.37      205.74      3.45 o 
  -1   1  16       22.83       18.05      1.25 o 
   0   1  16        2.90        4.52      0.98 o 
   1   1  16      163.52      183.64      3.90 o 
   2   1  16        3.83        2.89      1.30 o 
   3   1  16      187.03      162.78      4.96 o 
   4   1  16      160.33      129.33      4.07 o 
   5   1  16       17.49       14.64      2.08 o 
   6   1  16       39.28       48.38      3.44 o 
   7   1  16        0.12       -1.12      1.83 o 
   8   1  16       52.44       49.43      3.77 o 
   9   1  16        0.52        0.49      2.17 o 
  10   1  16        7.54        9.10      2.61 o 
  11   1  16       54.30       59.82      4.43 o 
 -13   2  16      434.09      458.32      8.06 o 
 -12   2  16       59.37       70.00      3.56 o 
 -11   2  16      420.50      410.68      7.38 o 
 -10   2  16      130.94      137.26      4.21 o 
  -9   2  16      339.40      319.13      6.18 o 
  -8   2  16      795.48      754.41      9.22 o 
  -7   2  16      435.75      439.49      6.10 o 
  -6   2  16      218.00      216.51      4.12 o 
  -5   2  16      432.77      438.95      6.32 o 
  -4   2  16      636.61      635.79      8.54 o 
  -3   2  16        6.58        6.42      1.54 o 
  -2   2  16      493.44      495.67     11.34 o 
  -1   2  16      553.41      558.72     11.29 o 
   0   2  16      667.55      661.81     11.60 o 
   1   2  16      472.89      458.82     12.80 o 
   2   2  16     1327.00     1309.56     19.03 o 
   3   2  16       18.67       12.55      2.40 o 
   4   2  16      329.73      342.10      8.29 o 
   5   2  16      709.39      710.87     13.02 o 
   6   2  16      674.73      679.00     12.90 o 
   7   2  16      203.48      221.54     11.94 o 
   8   2  16        5.73        7.00      2.56 o 
   9   2  16      131.39      137.43      6.11 o 
  10   2  16       35.42       36.04      5.01 o 
  11   2  16      341.37      330.34     11.40 o 
 -12   3  16        5.78        3.92      2.47 o 
 -11   3  16        2.32       -0.11      2.26 o 
 -10   3  16       57.41       54.74      7.00 o 
  -9   3  16        6.95       12.50      2.13 o 
  -8   3  16       32.05       38.21      2.75 o 
  -7   3  16        2.90        0.63      1.56 o 
  -6   3  16       83.32       75.31      3.31 o 
  -5   3  16       10.71        9.82      1.70 o 
  -4   3  16        3.02        4.64      1.46 o 
  -3   3  16       12.60        4.99      1.47 o 
  -2   3  16       51.81       38.57      4.52 o 
  -1   3  16      179.86      152.36      4.78 o 
   0   3  16        2.60        1.62      1.38 o 
   1   3  16      187.79      204.01     12.83 o 
   2   3  16       44.03       40.44      8.60 o 
   3   3  16      109.02      106.75      7.18 o 
   4   3  16        4.68        3.32      3.11 o 
   5   3  16        3.80        4.45      3.30 o 
   6   3  16      142.88      138.69      8.60 o 
   7   3  16       52.82       40.17      6.22 o 
   8   3  16        1.13        4.12      4.08 o 
   9   3  16       77.79       81.63     17.02 o 
  10   3  16       17.58        6.94     10.10 o 
 -11   4  16      158.56      160.15      8.37 o 
 -10   4  16      579.24      630.14     16.41 o 
  -9   4  16      195.92      208.68      8.14 o 
  -8   4  16      299.23      285.83      9.26 o 
  -7   4  16      268.48      271.91      8.84 o 
  -6   4  16      397.76      420.99     11.00 o 
  -5   4  16      376.09      401.11     10.53 o 
  -4   4  16      165.15      165.56      9.32 o 
  -3   4  16      444.85      454.14     26.56 o 
  -2   4  16        8.83        7.87      5.63 o 
  -1   4  16      930.10      941.94     31.66 o 
   0   4  16      187.19      196.73     13.56 o 
   1   4  16      374.16      359.61     18.40 o 
   2   4  16      508.92      505.23     21.57 o 
   3   4  16      815.87      807.65     19.43 o 
   4   4  16      333.55      311.58     11.68 o 
   5   4  16      416.25      396.98     18.83 o 
   6   4  16      352.10      352.63     13.07 o 
   7   4  16       11.41       11.76      4.58 o 
   8   4  16       27.12        9.71     14.63 o 
  -8   5  16      197.44      222.92     10.72 o 
  -7   5  16      122.96      130.03      7.20 o 
  -6   5  16        3.00        8.03      3.43 o 
  -5   5  16        0.09       -1.14      2.79 o 
  -4   5  16        0.95        0.08      1.86 o 
  -3   5  16       52.16       38.44      6.06 o 
  -2   5  16        2.82        6.98      6.24 o 
  -1   5  16       73.14       83.13     11.40 o 
   0   5  16      506.50      538.21     24.40 o 
   1   5  16      169.87      166.36     13.97 o 
   2   5  16       36.36       34.78      8.09 o 
   3   5  16       17.43       12.10      6.87 o 
   4   5  16       95.39      104.70     12.27 o 
   5   5  16       29.47       35.53     10.27 o 
   6   5  16       46.85       44.76      9.15 o 
  -3   6  16      242.06      282.85     13.12 o 
  -2   6  16      260.95      251.71     18.09 o 
  -1   6  16       49.52       65.79     11.67 o 
   0   6  16       89.73       91.28     12.69 o 
   1   6  16      197.10      204.28     15.93 o 
 -13   1  17        4.16        5.18      2.09 o 
 -12   1  17       42.30       52.24      3.61 o 
 -11   1  17      206.12      184.56      6.28 o 
 -10   1  17      252.64      240.06      6.05 o 
  -9   1  17      607.32      591.38      8.49 o 
  -8   1  17      170.29      173.64      5.60 o 
  -7   1  17      980.57      993.04     13.93 o 
  -6   1  17      451.03      458.66      7.24 o 
  -5   1  17      703.36      666.46      7.80 o 
  -4   1  17     1502.04     1444.96     13.13 o 
  -3   1  17      171.57      164.28      3.54 o 
  -2   1  17      404.18      409.68      6.08 o 
  -1   1  17      537.01      561.61      6.34 o 
   0   1  17      879.51      863.95      8.39 o 
   1   1  17      543.01      534.75     14.98 o 
   2   1  17      384.96      379.24      6.78 o 
   3   1  17      464.27      457.56      7.69 o 
   4   1  17      254.65      274.47      5.97 o 
   5   1  17      560.94      558.57     10.09 o 
   6   1  17      395.16      426.00      8.84 o 
   7   1  17       26.24       23.21      2.99 o 
   8   1  17       45.91       52.59      4.81 o 
   9   1  17        3.40        2.21      2.30 o 
  10   1  17       72.64       74.79      4.80 o 
  11   1  17      480.79      511.16     10.89 o 
 -12   2  17       19.98       19.85      2.35 o 
 -11   2  17        6.22        2.77      1.76 o 
 -10   2  17       33.42       30.16      2.52 o 
  -9   2  17        0.02        1.51      1.54 o 
  -8   2  17        1.83       -1.36      1.55 o 
  -7   2  17       19.86       23.47      1.91 o 
  -6   2  17        5.55       -0.05      1.28 o 
  -5   2  17       14.05       15.30      1.69 o 
  -4   2  17       79.01       72.13      2.84 o 
  -3   2  17      459.28      427.90      7.02 o 
  -2   2  17        6.44        3.99      1.50 o 
  -1   2  17       40.59       38.04      2.81 o 
   0   2  17        0.04        0.01      1.69 o 
   1   2  17        5.34        7.52      2.12 o 
   2   2  17       43.09       41.40      3.46 o 
   3   2  17      109.37       98.49      4.69 o 
   4   2  17       18.72       10.41      2.39 o 
   5   2  17      224.15      209.08      6.72 o 
   6   2  17       76.02       74.05      4.65 o 
   7   2  17       68.50       70.83      4.77 o 
   8   2  17       28.85       23.53      4.34 o 
   9   2  17       28.84       21.81      3.44 o 
  10   2  17        0.27        0.25      2.57 o 
 -11   3  17      276.04      265.23      7.85 o 
 -10   3  17      135.31      145.72      5.97 o 
  -9   3  17      151.98      145.68      9.07 o 
  -8   3  17      563.47      556.09      8.92 o 
  -7   3  17       93.05       86.08      3.72 o 
  -6   3  17      206.02      219.69      5.14 o 
  -5   3  17       73.49       71.38      3.26 o 
  -4   3  17      104.23      114.62      3.90 o 
  -3   3  17      147.36      156.88      5.34 o 
  -2   3  17      424.51      420.83     12.39 o 
  -1   3  17      566.94      591.06     11.77 o 
   0   3  17        2.73        0.11      1.57 o 
   1   3  17       87.41       91.69      3.82 o 
   2   3  17      417.99      425.70     17.96 o 
   3   3  17      320.31      313.70     11.16 o 
   4   3  17      280.38      273.40     10.60 o 
   5   3  17      536.32      542.57     15.78 o 
   6   3  17      333.64      337.58     12.55 o 
   7   3  17      240.06      247.08     11.22 o 
   8   3  17      212.68      197.25     14.93 o 
   9   3  17      547.86      553.43     17.68 o 
 -10   4  17       40.15       51.76      5.19 o 
  -9   4  17      136.39      149.94      7.39 o 
  -8   4  17        1.00        2.62      2.82 o 
  -7   4  17       16.86       15.38      5.08 o 
  -6   4  17        0.80        2.05      2.74 o 
  -5   4  17       25.56       24.97      3.83 o 
  -4   4  17       38.98       36.42      4.22 o 
  -3   4  17        4.94        6.47      3.69 o 
  -2   4  17       25.82       40.85      8.05 o 
  -1   4  17      212.40      176.82     13.48 o 
   0   4  17      121.13      109.96     12.10 o 
   1   4  17        2.22        3.10      4.97 o 
   2   4  17       40.03       32.27      7.39 o 
   3   4  17        2.21        4.72      5.63 o 
   4   4  17      116.28      117.69      8.55 o 
   5   4  17        2.12        5.61      8.63 o 
   6   4  17       60.92       70.03      7.23 o 
   7   4  17       28.01       24.60      5.30 o 
  -7   5  17      108.95      113.12      7.22 o 
  -6   5  17       26.22       18.74      3.87 o 
  -5   5  17      189.05      173.08      7.75 o 
  -4   5  17      331.56      342.00     11.39 o 
  -3   5  17      478.65      519.71     24.57 o 
  -2   5  17       68.47       90.07     12.30 o 
  -1   5  17      487.10      532.52     24.70 o 
   0   5  17      347.94      387.98     20.99 o 
   1   5  17       93.96      130.09     14.37 o 
   2   5  17      168.93      155.28     13.62 o 
   3   5  17      139.85      137.24     12.56 o 
   4   5  17       97.12      104.31     12.75 o 
   5   5  17      258.13      264.20     17.16 o 
 -13   0  18       32.92       28.54      3.93 o 
 -12   0  18       48.74       34.54      4.18 o 
 -11   0  18       82.71       75.89      7.68 o 
 -10   0  18      368.99      375.88     14.35 o 
  -9   0  18      701.18      653.64     56.56 o 
  -8   0  18      245.49      245.83      7.54 o 
  -7   0  18     2678.68     2658.41     33.50 o 
  -6   0  18       64.77       70.35      4.47 o 
  -5   0  18      953.69      920.13     14.96 o 
  -4   0  18     1139.45     1146.76     17.45 o 
  -3   0  18      201.43      216.49      5.40 o 
  -2   0  18       17.48       15.11      2.11 o 
  -1   0  18      210.61      209.43      6.96 o 
   0   0  18      238.99      220.96      5.53 o 
   1   0  18        6.53        2.49      1.71 o 
   2   0  18     1615.98     1629.10     19.19 o 
   3   0  18      690.78      707.06     13.16 o 
   4   0  18      403.59      429.43     12.29 o 
   5   0  18      828.61      863.73     19.12 o 
   6   0  18      456.86      456.49     13.31 o 
   7   0  18      160.82      146.97      7.95 o 
   8   0  18      725.41      786.58     22.27 o 
   9   0  18        2.74       -0.64      3.17 o 
  10   0  18      219.43      151.58     10.71 o 
 -12   1  18        7.43        3.73      1.90 o 
 -11   1  18        9.28        6.36      1.91 o 
 -10   1  18      105.00      106.77      4.38 o 
  -9   1  18       27.82       25.06      2.31 o 
  -8   1  18       34.63       32.39      2.48 o 
  -7   1  18        0.92        1.81      1.49 o 
  -6   1  18      345.82      336.64      5.89 o 
  -5   1  18       27.68       22.43      2.16 o 
  -4   1  18       70.30       66.98      3.65 o 
  -3   1  18      289.88      277.61      5.09 o 
  -2   1  18      313.53      306.32      5.33 o 
  -1   1  18      134.19      128.94      3.27 o 
   0   1  18       57.50       52.69      3.01 o 
   1   1  18        5.30        6.07      1.51 o 
   2   1  18       88.65       82.86      4.48 o 
   3   1  18        2.33        2.24      1.62 o 
   4   1  18       68.23       63.46      3.87 o 
   5   1  18      250.79      256.25      6.83 o 
   6   1  18       25.33       22.94      2.93 o 
   7   1  18        4.84        4.97      2.34 o 
   8   1  18       28.17       20.31      3.04 o 
   9   1  18      110.25      101.88      5.37 o 
  10   1  18       19.72       14.99      3.74 o 
 -12   2  18        9.19        6.56      1.97 o 
 -11   2  18       38.41       29.14      2.62 o 
 -10   2  18      177.11      187.85      6.03 o 
  -9   2  18      153.51      151.56      4.44 o 
  -8   2  18      169.70      158.29      4.43 o 
  -7   2  18      177.55      160.53      4.41 o 
  -6   2  18      826.09      804.08      9.73 o 
  -5   2  18     1344.96     1317.15     13.49 o 
  -4   2  18      844.42      850.70      9.88 o 
  -3   2  18      359.66      359.59      6.53 o 
  -2   2  18      390.61      392.75      7.63 o 
  -1   2  18       96.80      108.32      6.64 o 
   0   2  18       22.41       28.00      5.89 o 
   1   2  18      133.46      133.09      5.28 o 
   2   2  18      178.88      166.86      5.87 o 
   3   2  18      398.17      393.23      9.17 o 
   4   2  18      105.40      108.36      5.18 o 
   5   2  18      682.19      673.92     13.14 o 
   6   2  18      334.91      354.30      9.18 o 
   7   2  18      625.11      655.20     13.34 o 
   8   2  18      404.21      387.06     10.04 o 
   9   2  18      533.43      548.11     12.25 o 
 -11   3  18       87.92       88.99      5.58 o 
 -10   3  18       12.37       15.11      2.88 o 
  -9   3  18       52.30       52.42      4.03 o 
  -8   3  18        5.63        9.74      2.05 o 
  -7   3  18        0.61       -0.31      1.61 o 
  -6   3  18        0.15        1.58      1.67 o 
  -5   3  18       11.12       10.70      2.03 o 
  -4   3  18        9.50        9.37      3.39 o 
  -3   3  18       43.18       41.50      3.07 o 
  -2   3  18        7.63        4.88      1.80 o 
  -1   3  18       83.87       85.61      4.28 o 
   0   3  18      112.25      114.02      4.62 o 
   1   3  18      368.34      353.10     19.19 o 
   2   3  18       75.83       82.46     11.37 o 
   3   3  18        7.15        5.70      3.57 o 
   4   3  18      152.52      138.73      8.01 o 
   5   3  18       87.62       75.67      7.24 o 
   6   3  18        1.22        2.42      3.57 o 
   7   3  18       10.66       13.19      4.70 o 
   8   3  18      177.44      181.07     10.39 o 
  -9   4  18      222.15      249.83      9.13 o 
  -8   4  18      445.52      458.20     12.10 o 
  -7   4  18      176.90      205.35      8.10 o 
  -6   4  18      232.85      234.27     11.47 o 
  -5   4  18      171.54      181.85      7.60 o 
  -4   4  18      594.79      592.76     16.30 o 
  -3   4  18      220.82      244.08     10.15 o 
  -2   4  18       30.60       29.90      7.57 o 
  -1   4  18      562.66      601.08     24.62 o 
   0   4  18       88.47       99.57     11.67 o 
   1   4  18      248.20      270.54     16.41 o 
   2   4  18      437.51      465.40     21.23 o 
   3   4  18        4.28        4.96      5.39 o 
   4   4  18       75.83       79.13     11.00 o 
   5   4  18      195.72      210.14     10.26 o 
   6   4  18      376.50      390.81     19.43 o 
  -6   5  18      106.96      113.29      7.36 o 
  -5   5  18      113.32      155.21      7.61 o 
  -4   5  18      391.60      440.59     14.86 o 
  -3   5  18       13.62       23.33      4.81 o 
  -2   5  18        3.20        3.61      5.80 o 
  -1   5  18       13.35       12.19      6.99 o 
   0   5  18        6.56        1.55      6.06 o 
   1   5  18        0.29       -0.95      5.52 o 
   2   5  18       55.03       66.43     10.65 o 
   3   5  18        5.59       14.45      7.06 o 
 -12   1  19      152.35      147.49      4.85 o 
 -11   1  19       90.60       89.58      4.02 o 
 -10   1  19      345.57      362.56     10.76 o 
  -9   1  19       38.42       38.46      3.40 o 
  -8   1  19      443.61      445.04      8.06 o 
  -7   1  19      763.43      753.27     10.76 o 
  -6   1  19      146.20      145.96      4.48 o 
  -5   1  19     1178.03     1143.26     13.69 o 
  -4   1  19      393.49      392.64      6.38 o 
  -3   1  19      325.88      328.20      5.72 o 
  -2   1  19        3.22        3.60      1.17 o 
  -1   1  19       26.62       28.03      1.94 o 
   0   1  19       61.46       67.05      2.80 o 
   1   1  19       26.34       34.90      2.43 o 
   2   1  19      795.69      789.69      9.88 o 
   3   1  19      176.50      179.89      4.99 o 
   4   1  19      302.39      308.53      6.65 o 
   5   1  19      516.62      529.80     10.23 o 
   6   1  19      607.89      628.86     14.20 o 
   7   1  19      715.59      726.30     12.79 o 
   8   1  19      473.25      481.80     10.33 o 
   9   1  19      102.31      103.61      5.56 o 
 -11   2  19      255.98      278.18      6.19 o 
 -10   2  19        7.09        4.71      1.91 o 
  -9   2  19       10.66        9.25      2.02 o 
  -8   2  19        6.39        4.26      1.74 o 
  -7   2  19        1.25        0.30      1.52 o 
  -6   2  19       10.50       11.97      2.03 o 
  -5   2  19       24.75       24.41      2.09 o 
  -4   2  19       74.16       67.54      3.46 o 
  -3   2  19      128.53      119.44      3.94 o 
  -2   2  19        2.22        1.75      2.10 o 
  -1   2  19        1.26        2.38      2.07 o 
   0   2  19      130.67      127.41      7.01 o 
   1   2  19      221.43      204.99      7.76 o 
   2   2  19       20.06       17.11      2.86 o 
   3   2  19        0.06        0.76      2.08 o 
   4   2  19      186.76      190.01      6.63 o 
   5   2  19        8.36        7.69      2.67 o 
   6   2  19      176.95      191.96      6.95 o 
   7   2  19        0.07       -0.31      2.52 o 
   8   2  19       70.32       58.48      6.33 o 
 -10   3  19      144.66      160.79      6.14 o 
  -9   3  19      390.28      414.65      9.65 o 
  -8   3  19      439.20      459.03     10.01 o 
  -7   3  19      258.17      269.87     11.66 o 
  -6   3  19      586.78      589.20     10.02 o 
  -5   3  19      144.39      136.52      5.09 o 
  -4   3  19      206.29      215.26      6.20 o 
  -3   3  19      161.06      172.59      7.11 o 
  -2   3  19      230.87      225.64      6.12 o 
  -1   3  19      437.22      430.99     10.04 o 
   0   3  19       21.98       22.12      3.52 o 
   1   3  19      365.24      356.23      8.52 o 
   2   3  19      383.68      419.60     13.03 o 
   3   3  19      288.72      277.68     10.88 o 
   4   3  19      167.57      172.57      8.99 o 
   5   3  19      183.67      188.01      9.82 o 
   6   3  19      148.88      151.07      9.30 o 
   7   3  19       23.61       25.92      8.37 o 
  -8   4  19        1.07        1.68      3.00 o 
  -7   4  19        3.41        4.73      3.13 o 
  -6   4  19        0.07       -1.68      3.16 o 
  -5   4  19       85.50       92.79      7.71 o 
  -4   4  19       17.97       20.69      4.68 o 
  -3   4  19      156.04      144.32      8.55 o 
  -2   4  19       33.57       31.74      9.14 o 
  -1   4  19        5.32        5.83      6.06 o 
   0   4  19        6.04        0.38      4.75 o 
   1   4  19        1.28        3.14      5.52 o 
   2   4  19       78.26       82.82     11.32 o 
   3   4  19       20.11       11.70      6.58 o 
   4   4  19       57.28       57.52      9.69 o 
   5   4  19        0.30        2.69      5.49 o 
  -4   5  19      355.40      373.13     13.76 o 
  -3   5  19        4.52        4.64      3.76 o 
  -2   5  19      183.87      208.12     16.29 o 
  -1   5  19      191.26      229.91     16.94 o 
   0   5  19      268.35      285.93     17.97 o 
   1   5  19      236.42      241.40     17.03 o 
 -11   0  20       56.98       46.55      4.70 o 
 -10   0  20        2.91        1.28      2.64 o 
  -9   0  20      249.10      249.89     10.88 o 
  -8   0  20      553.49      478.46     13.84 o 
  -7   0  20      407.89      395.94      9.74 o 
  -6   0  20       82.80       78.09      4.91 o 
  -5   0  20      286.58      281.06      7.91 o 
  -4   0  20      442.25      435.67      9.80 o 
  -3   0  20      734.70      715.88     13.02 o 
  -2   0  20     1908.84     1864.24     37.59 o 
  -1   0  20     1947.66     1902.11     33.43 o 
   0   0  20      368.41      399.73      8.03 o 
   1   0  20       51.18       64.27      6.45 o 
   2   0  20      366.67      348.10      9.03 o 
   3   0  20      455.68      532.45     14.50 o 
   4   0  20      239.50      244.89      9.66 o 
   5   0  20      112.86      124.00      7.67 o 
   6   0  20        6.18       14.39      4.10 o 
   7   0  20      168.43      187.97      9.26 o 
   8   0  20      140.82      175.71     13.01 o 
 -11   1  20        0.49       -0.93      1.75 o 
 -10   1  20       77.10       77.88      3.75 o 
  -9   1  20       78.51       65.58      4.32 o 
  -8   1  20      121.99      123.19      5.07 o 
  -7   1  20       85.85       91.84      4.16 o 
  -6   1  20       44.83       40.26      2.97 o 
  -5   1  20      136.20      140.30      4.43 o 
  -4   1  20        7.54        5.16      1.86 o 
  -3   1  20        3.41        2.34      1.28 o 
  -2   1  20      119.48      107.86      4.60 o 
  -1   1  20        9.83       11.26      1.78 o 
   0   1  20      185.16      180.15      4.44 o 
   1   1  20        3.73        4.66      1.66 o 
   2   1  20        0.23        1.61      1.55 o 
   3   1  20       50.74       49.51      3.50 o 
   4   1  20        5.48        3.83      1.98 o 
   5   1  20      151.69      168.11      5.88 o 
   6   1  20       67.27       79.22      4.74 o 
   7   1  20       45.30       46.59      4.03 o 
   8   1  20        5.88        3.63      2.59 o 
 -10   2  20       19.88       13.37      2.24 o 
  -9   2  20      124.13      115.22      4.28 o 
  -8   2  20      120.22      110.79      4.09 o 
  -7   2  20      302.54      306.46      6.39 o 
  -6   2  20      260.30      260.42      6.26 o 
  -5   2  20      364.96      344.82      6.87 o 
  -4   2  20      371.46      365.02      6.97 o 
  -3   2  20      695.58      698.30     12.90 o 
  -2   2  20      110.52      124.19      6.49 o 
  -1   2  20      482.49      510.53     10.58 o 
   0   2  20       83.88       79.68      4.66 o 
   1   2  20      181.19      189.78      6.29 o 
   2   2  20      119.57      132.89      5.68 o 
   3   2  20       24.72       29.51      3.44 o 
   4   2  20       74.36       82.60      5.01 o 
   5   2  20      419.31      442.44     10.65 o 
   6   2  20      758.04      787.74     15.21 o 
   7   2  20       53.09       53.84      4.68 o 
  -9   3  20        0.35        1.55      2.33 o 
  -8   3  20        8.43        7.85      3.00 o 
  -7   3  20      223.34      260.35      7.41 o 
  -6   3  20       28.88       40.79      3.26 o 
  -5   3  20        5.84       -0.52      2.03 o 
  -4   3  20        1.77        0.10      1.95 o 
  -3   3  20       23.66       18.47      2.59 o 
  -2   3  20       75.52       68.60      4.08 o 
  -1   3  20        8.74        6.48      3.55 o 
   0   3  20       19.40       25.14      3.72 o 
   1   3  20        3.84        5.78      3.80 o 
   2   3  20        1.73        2.96      5.13 o 
   3   3  20        1.57        5.07      5.33 o 
   4   3  20       15.19        7.88      4.21 o 
   5   3  20        1.08        1.75      3.76 o 
   6   3  20        9.13        8.21      4.51 o 
  -6   4  20      115.09      122.24      8.96 o 
  -5   4  20       37.21       37.70      5.65 o 
  -4   4  20      126.27      114.63     11.20 o 
  -3   4  20       42.03       40.61      5.68 o 
  -2   4  20      291.40      313.98     11.92 o 
  -1   4  20      175.64      193.23     14.21 o 
   0   4  20      228.41      253.60     16.40 o 
   1   4  20      229.21      239.94     16.00 o 
   2   4  20      351.64      339.21     18.94 o 
   3   4  20       87.12       97.75     12.12 o 
   4   4  20       99.84      107.93     12.11 o 
 -10   1  21      224.57      211.28      5.48 o 
  -9   1  21        2.04        0.63      1.80 o 
  -8   1  21      353.37      337.81      6.55 o 
  -7   1  21      101.15      104.78      4.25 o 
  -6   1  21      186.61      177.82      7.66 o 
  -5   1  21      444.02      403.94      9.24 o 
  -4   1  21      338.72      331.65      6.08 o 
  -3   1  21      445.67      446.99      7.52 o 
  -2   1  21      312.09      327.67      5.54 o 
  -1   1  21      776.97      787.54      9.97 o 
   0   1  21       30.95       38.03      3.33 o 
   1   1  21        9.50        8.36      1.93 o 
   2   1  21        3.83        4.12      1.69 o 
   3   1  21        7.46       11.77      2.84 o 
   4   1  21       92.48       93.47      4.46 o 
   5   1  21      411.14      438.65      9.65 o 
   6   1  21      220.17      233.95      7.19 o 
   7   1  21      257.57      285.08      8.05 o 
  -9   2  21       19.94       16.66      2.74 o 
  -8   2  21        1.31        1.82      1.80 o 
  -7   2  21       13.76       13.63      2.19 o 
  -6   2  21       11.15       10.16      2.45 o 
  -5   2  21        3.69        1.71      2.00 o 
  -4   2  21       43.32       40.40      4.15 o 
  -3   2  21       79.88       74.10      4.61 o 
  -2   2  21        0.47       -3.72      2.00 o 
  -1   2  21      110.53      113.98      5.23 o 
   0   2  21       58.67       46.24      3.92 o 
   1   2  21       39.55       33.14      3.54 o 
   2   2  21        8.35        7.10      2.53 o 
   3   2  21        1.29       -1.83      2.27 o 
   4   2  21        7.03        3.46      2.62 o 
   5   2  21        0.46        0.97      2.55 o 
   6   2  21       81.46       88.57      7.79 o 
  -8   3  21       66.32       67.72      4.44 o 
  -7   3  21      387.00      438.70      9.76 o 
  -6   3  21      254.40      277.81      7.58 o 
  -5   3  21      128.42      135.78      5.33 o 
  -4   3  21      511.31      517.30     10.39 o 
  -3   3  21      572.65      583.59     15.85 o 
  -2   3  21      807.64      823.85     13.75 o 
  -1   3  21      425.35      441.21      9.14 o 
   0   3  21       60.50       51.48      3.55 o 
   1   3  21      148.96      162.05     13.04 o 
   2   3  21      384.06      419.02     19.95 o 
   3   3  21       81.60       71.48     10.54 o 
   4   3  21      193.41      201.32     14.78 o 
   5   3  21       94.14       87.66      8.16 o 
  -4   4  21        3.11        1.37      3.88 o 
  -3   4  21        0.13       -0.98      3.55 o 
  -2   4  21      132.19      154.95      8.78 o 
  -1   4  21       31.82       28.40      5.20 o 
   0   4  21        0.57       -0.71      5.26 o 
   1   4  21       34.54       26.05      8.07 o 
   2   4  21        6.25        8.58      5.95 o 
  -9   0  22       24.26       21.17      3.64 o 
  -8   0  22      444.60      404.42     13.08 o 
  -7   0  22      100.11       92.02     10.03 o 
  -6   0  22       53.03       55.76      5.75 o 
  -5   0  22      146.38      125.54     11.67 o 
  -4   0  22      577.16      577.71     12.07 o 
  -3   0  22      446.82      455.32     10.42 o 
  -2   0  22      261.27      263.53      7.80 o 
  -1   0  22     1041.85     1044.83     18.19 o 
   0   0  22      173.33      181.63      6.89 o 
   1   0  22      770.24      746.90     14.89 o 
   2   0  22       82.35       81.61      7.79 o 
   3   0  22      326.83      361.11     12.12 o 
   4   0  22        2.39        5.87      3.77 o 
   5   0  22       73.80       77.36      7.02 o 
   6   0  22       84.88       89.11      7.49 o 
  -9   1  22       81.03       74.66      3.76 o 
  -8   1  22        2.06        2.84      1.81 o 
  -7   1  22        0.34        0.69      1.71 o 
  -6   1  22        0.01       -1.92      1.55 o 
  -5   1  22       25.70       28.52      2.49 o 
  -4   1  22       25.37       19.79      2.22 o 
  -3   1  22        0.46        1.40      1.60 o 
  -2   1  22        0.82        3.99      1.67 o 
  -1   1  22      183.40      172.74      5.04 o 
   0   1  22       73.28       74.96      3.87 o 
   1   1  22        2.06        2.06      1.86 o 
   2   1  22        4.29        5.84      2.12 o 
   3   1  22       16.59       20.30      2.71 o 
   4   1  22      445.72      488.99     10.23 o 
   5   1  22        7.02       10.03      2.81 o 
   6   1  22       42.39       49.04      4.22 o 
  -8   2  22       46.73       42.23      2.99 o 
  -7   2  22      374.82      387.53      8.75 o 
  -6   2  22      569.50      617.54     11.60 o 
  -5   2  22      295.48      323.21      8.83 o 
  -4   2  22      620.68      626.31     12.54 o 
  -3   2  22       34.33       33.41      3.68 o 
  -2   2  22      206.81      224.77      7.25 o 
  -1   2  22      187.34      203.38      6.84 o 
   0   2  22       11.09       12.07      2.71 o 
   1   2  22       26.71       23.08      3.23 o 
   2   2  22      140.09      151.84      6.09 o 
   3   2  22       22.30       23.72      3.41 o 
   4   2  22      195.76      211.47      7.44 o 
   5   2  22      276.89      296.86     10.58 o 
  -6   3  22       32.18       36.90      3.90 o 
  -5   3  22       22.91       25.26      5.27 o 
  -4   3  22        0.44        1.55      2.10 o 
  -3   3  22       90.19       84.95      4.51 o 
  -2   3  22       59.73       54.96      3.82 o 
  -1   3  22       17.79       20.69      3.15 o 
   0   3  22       34.64       29.16      4.95 o 
   1   3  22       19.74       17.12      4.51 o 
   2   3  22       43.78       47.98      8.88 o 
   3   3  22       13.77       19.53      7.23 o 
  -7   1  23       13.34        7.09      2.03 o 
  -6   1  23       43.01       36.55      2.83 o 
  -5   1  23      159.83      148.58      4.51 o 
  -4   1  23      361.92      362.66      7.19 o 
  -3   1  23        3.47        3.87      1.96 o 
  -2   1  23      296.02      296.23      6.53 o 
  -1   1  23      393.94      409.36      9.45 o 
   0   1  23      770.76      815.31     11.82 o 
   1   1  23      714.86      707.09     12.29 o 
   2   1  23      398.94      430.57      9.40 o 
   3   1  23      146.24      159.65      7.50 o 
   4   1  23       16.85       15.95      3.03 o 
  -6   2  23        0.01       -4.00      2.31 o 
  -5   2  23       52.70       54.42      4.44 o 
  -4   2  23        1.18       -3.85      2.57 o 
  -3   2  23       19.60       19.77      4.06 o 
  -2   2  23       53.75       51.33      4.31 o 
  -1   2  23        0.37       -0.41      2.33 o 
   0   2  23        0.28        0.16      2.29 o 
   1   2  23        4.48        4.09      2.60 o 
   2   2  23       99.97       91.97      5.30 o 
   3   2  23      221.85      214.43     10.59 o 
  -3   3  23      106.66      113.24     11.56 o 
  -2   3  23      288.36      276.59     11.16 o 
  -1   3  23      171.39      177.12     21.46 o 
   0   3  23       97.52      106.71      8.08 o 
  -6   0  24        3.31        3.91      2.70 o 
  -5   0  24       80.22       75.20      5.25 o 
  -4   0  24       41.10       37.98      4.01 o 
  -3   0  24      161.96      175.13      8.32 o 
  -2   0  24      410.69      425.03     18.33 o 
  -1   0  24      261.11      127.61      9.78 o 
   0   0  24      270.84      258.29     32.61 o 
   1   0  24        2.69        7.68      4.14 o 
   2   0  24      625.74      715.13     18.26 o 
   3   0  24       17.16       14.77      4.50 o 
  -5   1  24      154.94      160.08      4.68 o 
  -4   1  24       13.15       17.31      2.54 o 
  -3   1  24        4.26        2.81      1.96 o 
  -2   1  24       32.82       21.82      2.96 o 
  -1   1  24        0.39       -0.06      2.16 o 
   0   1  24      110.18      107.79      5.18 o 
   1   1  24       17.79       18.81      3.11 o 
   2   1  24       20.93       14.99      3.46 o 
  -3   2  24       65.49       76.13      6.13 o 
  -2   2  24      299.77      345.35      9.28 o 
  -1   2  24      149.02      146.90      6.25 o 
   0   2  24      257.19      260.69      8.04 o 
                                                 
